# Supplementary material for: Estimation of energy efficiency of heat pumps in residential buildings using real operation data
Source: Nat Commun. 2025 Mar 22;16:2834. doi: 10.1038/s41467-025-58014-y (PMC11929890; doi:10.1038/s41467-025-58014-y)
Supplement: Supplementary file 3 — Source Data [file 41467_2025_58014_MOESM3_ESM.xlsx]

## Sheet: Acronyms
Acronym	Name
ASHP	Air-source heat pump
COP	Coefficient of performance
CR	Capacity ratio
DHW	Domestic hot water
GSHP	Ground-source heat pump
HP	Heat pump
IEA	International Energy Agency
MAE	Mean absolute error
MAPE	Mean absolute percentage error
MdAE	Median absolute error
MSE	Mean squared error
PLR	Part-load ratio
RMSE	Root mean square error
SCOP	Seasonal coefficient of performance
SMAPE	Symmetric mean absolute percentage error
SH	Space heating
SPF	Seasonal performance factor
SSHEE	Seasonal space heating energy efficiency
UK	United Kingdom
RHPP	Renewable Heat Premium Payment

## Sheet: Table1
Table 1	Mean and standard deviation scores (in brackets) of the fits for individual models used in subsequent analyses, covering 708 HPs for the heating curve and COP model, and 637 HPs for the utilization model.
	Model Type	Number of HPs	MdAE	MAE	MSE	RMSE	MAPE	SMAPE	R2
	Heating Curve	708	1.02 (0.69)	1.2 (0.75)	2.99 (4.58)	1.48 (0.9)	3.32 (2.06)	3.3 (2.02)	0.43 (0.27)
	COP	708	0.19 (0.11)	0.24 (0.13)	0.12 (0.14)	0.3 (0.18)	5.65 (2.48)	5.58 (2.38)	0.75 (0.17)
	Heating Curve & COP	708	0.23 (0.13)	0.28 (0.15)	0.16 (0.18)	0.36 (0.19)	6.63 (2.79)	6.66 (2.83)	0.51 (0.31)
	Utilization	637	4.66 (1.87)	5.59 (2.11)	57.48 (52.0)	7.11 (2.64)	21.18 (0.13)	17.49 (7.06)	0.65 (0.19)

## Sheet: Figure1
Figure 1	Performance and temperature dependence across HP types and operating modes. (a) Distributions without accounting for temperatures. (b) Average performance considering outdoor temperature dependence.
Figure 1a	Heat Pump Type	Operating Mode	Number of Observations (N)	Number of Heat Pumps (N_HP)	COP - Mean	COP - Median	COP - Stdv	COP - Q1	COP - Q3
	Air-Source	Space Heating	154826	883	4.03	3.83	1.16	3.23	4.6
	Ground-Source	Space Heating	18739	124	4.9	4.85	1.19	4.09	5.56
	Air-Source	Domestic Hot Water	125518	753	2.95	2.8	0.84	2.5	3.2
	Ground-Source	Domestic Hot Water	17719	120	3.13	3	0.89	2.5	3.5
Figure 1b	Heat Pump Type	COP Type	Mean Outdoor Temperature [°C]	COP - Mean	COP - Median	COP - Stdv	Number of Observations
	Air-Source	Space Heating	-5	2.94	2.88	0.8	211
	Air-Source	Space Heating	-4.5	2.88	2.85	0.56	260
	Air-Source	Space Heating	-4	2.96	2.92	0.49	312
	Air-Source	Space Heating	-3.5	2.96	2.96	0.48	403
	Air-Source	Space Heating	-3	2.91	2.94	0.47	506
	Air-Source	Space Heating	-2.5	2.96	2.95	0.59	632
	Air-Source	Space Heating	-2	3.04	3.04	0.51	823
	Air-Source	Space Heating	-1.5	3.02	3	0.5	1004
	Air-Source	Space Heating	-1	3.08	3.06	0.52	1243
	Air-Source	Space Heating	-0.5	3.1	3.08	0.56	1713
	Air-Source	Space Heating	0	3.15	3.12	0.57	2227
	Air-Source	Space Heating	0.5	3.21	3.19	0.55	2704
	Air-Source	Space Heating	1	3.23	3.21	0.57	3123
	Air-Source	Space Heating	1.5	3.31	3.29	0.59	3788
	Air-Source	Space Heating	2	3.34	3.32	0.59	4275
	Air-Source	Space Heating	2.5	3.41	3.4	0.63	4574
	Air-Source	Space Heating	3	3.47	3.46	0.65	5039
	Air-Source	Space Heating	3.5	3.52	3.49	0.67	5325
	Air-Source	Space Heating	4	3.59	3.55	0.72	5117
	Air-Source	Space Heating	4.5	3.67	3.62	0.74	5247
	Air-Source	Space Heating	5	3.72	3.67	0.75	5430
	Air-Source	Space Heating	5.5	3.82	3.74	0.81	5197
	Air-Source	Space Heating	6	3.87	3.8	0.85	5431
	Air-Source	Space Heating	6.5	3.95	3.85	0.88	5441
	Air-Source	Space Heating	7	4.07	4	0.92	5762
	Air-Source	Space Heating	7.5	4.12	4	0.93	5810
	Air-Source	Space Heating	8	4.15	4.06	0.95	5631
	Air-Source	Space Heating	8.5	4.29	4.17	1.04	5831
	Air-Source	Space Heating	9	4.35	4.23	1.06	5776
	Air-Source	Space Heating	9.5	4.39	4.25	1.09	5924
	Air-Source	Space Heating	10	4.49	4.36	1.16	5763
	Air-Source	Space Heating	10.5	4.57	4.43	1.17	5423
	Air-Source	Space Heating	11	4.58	4.43	1.23	5165
	Air-Source	Space Heating	11.5	4.58	4.4	1.27	4602
	Air-Source	Space Heating	12	4.63	4.5	1.29	4363
	Air-Source	Space Heating	12.5	4.7	4.5	1.36	4453
	Air-Source	Space Heating	13	4.77	4.56	1.42	4105
	Air-Source	Space Heating	13.5	4.85	4.67	1.52	3826
	Air-Source	Space Heating	14	4.8	4.5	1.53	3249
	Air-Source	Space Heating	14.5	4.71	4.5	1.56	2832
	Air-Source	Space Heating	15	4.73	4.5	1.59	2413
	Air-Source	Domestic Hot Water	-5	2.45	2.33	0.67	157
	Air-Source	Domestic Hot Water	-4.5	2.58	2.33	0.92	206
	Air-Source	Domestic Hot Water	-4	2.54	2.39	0.71	232
	Air-Source	Domestic Hot Water	-3.5	2.52	2.37	0.61	308
	Air-Source	Domestic Hot Water	-3	2.61	2.38	0.93	401
	Air-Source	Domestic Hot Water	-2.5	2.47	2.33	0.59	498
	Air-Source	Domestic Hot Water	-2	2.48	2.37	0.55	611
	Air-Source	Domestic Hot Water	-1.5	2.5	2.36	0.6	809
	Air-Source	Domestic Hot Water	-1	2.52	2.4	0.61	958
	Air-Source	Domestic Hot Water	-0.5	2.52	2.4	0.61	1308
	Air-Source	Domestic Hot Water	0	2.54	2.46	0.57	1738
	Air-Source	Domestic Hot Water	0.5	2.56	2.44	0.6	2107
	Air-Source	Domestic Hot Water	1	2.57	2.5	0.56	2461
	Air-Source	Domestic Hot Water	1.5	2.6	2.5	0.6	2956
	Air-Source	Domestic Hot Water	2	2.64	2.5	0.66	3352
	Air-Source	Domestic Hot Water	2.5	2.65	2.5	0.65	3577
	Air-Source	Domestic Hot Water	3	2.7	2.56	0.68	3920
	Air-Source	Domestic Hot Water	3.5	2.73	2.6	0.69	4176
	Air-Source	Domestic Hot Water	4	2.74	2.6	0.69	3930
	Air-Source	Domestic Hot Water	4.5	2.76	2.64	0.73	4097
	Air-Source	Domestic Hot Water	5	2.78	2.67	0.71	4238
	Air-Source	Domestic Hot Water	5.5	2.83	2.7	0.73	3993
	Air-Source	Domestic Hot Water	6	2.86	2.75	0.79	4192
	Air-Source	Domestic Hot Water	6.5	2.89	2.75	0.79	4177
	Air-Source	Domestic Hot Water	7	2.93	2.8	0.79	4484
	Air-Source	Domestic Hot Water	7.5	2.95	2.8	0.75	4522
	Air-Source	Domestic Hot Water	8	2.99	2.88	0.81	4342
	Air-Source	Domestic Hot Water	8.5	3.02	3	0.89	4579
	Air-Source	Domestic Hot Water	9	3.03	3	0.79	4577
	Air-Source	Domestic Hot Water	9.5	3.07	3	0.85	4628
	Air-Source	Domestic Hot Water	10	3.1	3	0.81	4605
	Air-Source	Domestic Hot Water	10.5	3.14	3	0.87	4366
	Air-Source	Domestic Hot Water	11	3.14	3	0.87	4195
	Air-Source	Domestic Hot Water	11.5	3.19	3	0.89	3785
	Air-Source	Domestic Hot Water	12	3.19	3	0.91	3753
	Air-Source	Domestic Hot Water	12.5	3.19	3	0.83	3772
	Air-Source	Domestic Hot Water	13	3.25	3	0.9	3603
	Air-Source	Domestic Hot Water	13.5	3.27	3	0.93	3373
	Air-Source	Domestic Hot Water	14	3.3	3	0.92	3083
	Air-Source	Domestic Hot Water	14.5	3.33	3	0.96	2763
	Air-Source	Domestic Hot Water	15	3.39	3.08	1.03	2535
	Ground-Source	Space Heating	-5	3.54	3.55	0.79	82
	Ground-Source	Space Heating	-4.5	3.84	3.7	1.07	83
	Ground-Source	Space Heating	-4	3.9	3.83	0.96	101
	Ground-Source	Space Heating	-3.5	4.03	3.88	1.01	121
	Ground-Source	Space Heating	-3	4.15	4.24	0.86	152
	Ground-Source	Space Heating	-2.5	4.06	4.1	0.89	181
	Ground-Source	Space Heating	-2	4.13	4.11	0.87	162
	Ground-Source	Space Heating	-1.5	4.35	4.35	1.04	188
	Ground-Source	Space Heating	-1	4.22	4.14	0.93	242
	Ground-Source	Space Heating	-0.5	4.31	4.23	0.93	315
	Ground-Source	Space Heating	0	4.39	4.38	0.92	381
	Ground-Source	Space Heating	0.5	4.39	4.37	1.23	473
	Ground-Source	Space Heating	1	4.52	4.48	1.05	516
	Ground-Source	Space Heating	1.5	4.56	4.6	0.98	579
	Ground-Source	Space Heating	2	4.59	4.54	0.98	583
	Ground-Source	Space Heating	2.5	4.58	4.58	0.92	609
	Ground-Source	Space Heating	3	4.72	4.73	0.92	654
	Ground-Source	Space Heating	3.5	4.74	4.69	1.03	688
	Ground-Source	Space Heating	4	4.74	4.7	0.94	640
	Ground-Source	Space Heating	4.5	4.74	4.73	0.92	620
	Ground-Source	Space Heating	5	4.83	4.84	0.94	663
	Ground-Source	Space Heating	5.5	4.78	4.75	0.96	543
	Ground-Source	Space Heating	6	4.88	4.85	0.95	583
	Ground-Source	Space Heating	6.5	4.94	4.93	1.01	596
	Ground-Source	Space Heating	7	5.07	5.03	0.99	595
	Ground-Source	Space Heating	7.5	5.09	5	1.01	586
	Ground-Source	Space Heating	8	5.16	5	1.06	580
	Ground-Source	Space Heating	8.5	5.07	5	1.02	604
	Ground-Source	Space Heating	9	5.18	5.14	1.05	580
	Ground-Source	Space Heating	9.5	5.28	5.22	1.09	569
	Ground-Source	Space Heating	10	5.3	5.18	1.16	549
	Ground-Source	Space Heating	10.5	5.34	5.3	1.05	534
	Ground-Source	Space Heating	11	5.36	5.29	1.18	511
	Ground-Source	Space Heating	11.5	5.51	5.4	1.26	495
	Ground-Source	Space Heating	12	5.44	5.29	1.26	512
	Ground-Source	Space Heating	12.5	5.55	5.4	1.29	510
	Ground-Source	Space Heating	13	5.53	5.5	1.39	451
	Ground-Source	Space Heating	13.5	5.57	5.5	1.44	387
	Ground-Source	Space Heating	14	5.66	5.6	1.43	339
	Ground-Source	Space Heating	14.5	5.51	5.33	1.64	279
	Ground-Source	Space Heating	15	5.54	5.4	1.69	213
	Ground-Source	Domestic Hot Water	-5	2.72	2.57	0.76	78
	Ground-Source	Domestic Hot Water	-4.5	2.9	2.73	1.16	80
	Ground-Source	Domestic Hot Water	-4	2.75	2.6	0.85	100
	Ground-Source	Domestic Hot Water	-3.5	3.02	3	1.08	111
	Ground-Source	Domestic Hot Water	-3	2.97	2.94	0.71	148
	Ground-Source	Domestic Hot Water	-2.5	2.93	2.75	0.99	174
	Ground-Source	Domestic Hot Water	-2	3.1	3	1.14	159
	Ground-Source	Domestic Hot Water	-1.5	3	2.94	1.07	176
	Ground-Source	Domestic Hot Water	-1	3	3	0.93	227
	Ground-Source	Domestic Hot Water	-0.5	3	2.94	0.83	293
	Ground-Source	Domestic Hot Water	0	3.03	3	0.71	354
	Ground-Source	Domestic Hot Water	0.5	3.08	3	1	545
	Ground-Source	Domestic Hot Water	1	2.96	2.88	0.83	479
	Ground-Source	Domestic Hot Water	1.5	3.08	3	0.93	540
	Ground-Source	Domestic Hot Water	2	3.09	3	0.84	533
	Ground-Source	Domestic Hot Water	2.5	3.09	3	0.87	565
	Ground-Source	Domestic Hot Water	3	3.06	3	0.93	608
	Ground-Source	Domestic Hot Water	3.5	3.12	3	0.91	623
	Ground-Source	Domestic Hot Water	4	3.04	3	0.77	584
	Ground-Source	Domestic Hot Water	4.5	3.1	3	0.87	558
	Ground-Source	Domestic Hot Water	5	3.12	3	0.84	591
	Ground-Source	Domestic Hot Water	5.5	3.08	3	0.82	497
	Ground-Source	Domestic Hot Water	6	3.12	3	0.79	531
	Ground-Source	Domestic Hot Water	6.5	3.12	3	0.82	540
	Ground-Source	Domestic Hot Water	7	3.19	3	0.84	536
	Ground-Source	Domestic Hot Water	7.5	3.14	3	0.79	532
	Ground-Source	Domestic Hot Water	8	3.11	3	0.75	511
	Ground-Source	Domestic Hot Water	8.5	3.2	3	0.86	551
	Ground-Source	Domestic Hot Water	9	3.2	3	0.87	562
	Ground-Source	Domestic Hot Water	9.5	3.14	3	0.89	523
	Ground-Source	Domestic Hot Water	10	3.19	3	0.85	528
	Ground-Source	Domestic Hot Water	10.5	3.17	3	0.81	494
	Ground-Source	Domestic Hot Water	11	3.22	3	0.93	481
	Ground-Source	Domestic Hot Water	11.5	3.19	3	0.97	489
	Ground-Source	Domestic Hot Water	12	3.24	3	0.95	508
	Ground-Source	Domestic Hot Water	12.5	3.24	3	0.9	487
	Ground-Source	Domestic Hot Water	13	3.32	3	0.98	424
	Ground-Source	Domestic Hot Water	13.5	3.28	3	0.87	397
	Ground-Source	Domestic Hot Water	14	3.32	3	0.99	333
	Ground-Source	Domestic Hot Water	14.5	3.24	3	0.92	294
	Ground-Source	Domestic Hot Water	15	3.35	3	1.1	224

## Sheet: Figure2
Figure 2	Energy efficiency of individual HPs. A single vertical bar represents a histogram of median COP values calculated for individual HPs within specific temperature ranges and different operating modes. Distributions for all: (a) ASHPs in SH mode (b) ASHPs in DHW mode (c) GSHPs in SH mode (d) GSHPs in DHW mode
	Heat Pump Type	Operating Mode	Mean Outdoor Temperature Range [°C]	Median COP Range	Absolute Count of Heat Pumps	Share of Heat Pumps [%]
Figure 2a	Air-Source	Space Heating	(-inf,-6]	<2.0	56	24.7
	Air-Source	Space Heating	(-inf,-6]	2.0 - 2.5	97	42.7
	Air-Source	Space Heating	(-inf,-6]	2.5 - 3.0	67	29.5
	Air-Source	Space Heating	(-inf,-6]	3.0 - 3.5	6	2.6
	Air-Source	Space Heating	(-inf,-6]	3.5 - 4.0	0	0
	Air-Source	Space Heating	(-inf,-6]	4.0 - 4.5	1	0.4
	Air-Source	Space Heating	(-inf,-6]	4.5 - 5.0	0	0
	Air-Source	Space Heating	(-inf,-6]	5.0 - 5.5	0	0
	Air-Source	Space Heating	(-inf,-6]	>5.5	0	0
	Air-Source	Space Heating	(-6,-3]	<2.0	56	11.2
	Air-Source	Space Heating	(-6,-3]	2.0 - 2.5	127	25.5
	Air-Source	Space Heating	(-6,-3]	2.5 - 3.0	204	41
	Air-Source	Space Heating	(-6,-3]	3.0 - 3.5	91	18.3
	Air-Source	Space Heating	(-6,-3]	3.5 - 4.0	16	3.2
	Air-Source	Space Heating	(-6,-3]	4.0 - 4.5	2	0.4
	Air-Source	Space Heating	(-6,-3]	4.5 - 5.0	1	0.2
	Air-Source	Space Heating	(-6,-3]	5.0 - 5.5	1	0.2
	Air-Source	Space Heating	(-6,-3]	>5.5	0	0
	Air-Source	Space Heating	(-3,0]	<2.0	48	6.4
	Air-Source	Space Heating	(-3,0]	2.0 - 2.5	105	13.9
	Air-Source	Space Heating	(-3,0]	2.5 - 3.0	239	31.7
	Air-Source	Space Heating	(-3,0]	3.0 - 3.5	288	38.2
	Air-Source	Space Heating	(-3,0]	3.5 - 4.0	59	7.8
	Air-Source	Space Heating	(-3,0]	4.0 - 4.5	12	1.6
	Air-Source	Space Heating	(-3,0]	4.5 - 5.0	1	0.1
	Air-Source	Space Heating	(-3,0]	5.0 - 5.5	0	0
	Air-Source	Space Heating	(-3,0]	>5.5	1	0.1
	Air-Source	Space Heating	(0,3]	<2.0	31	3.7
	Air-Source	Space Heating	(0,3]	2.0 - 2.5	65	7.7
	Air-Source	Space Heating	(0,3]	2.5 - 3.0	213	25.2
	Air-Source	Space Heating	(0,3]	3.0 - 3.5	253	29.9
	Air-Source	Space Heating	(0,3]	3.5 - 4.0	235	27.8
	Air-Source	Space Heating	(0,3]	4.0 - 4.5	39	4.6
	Air-Source	Space Heating	(0,3]	4.5 - 5.0	5	0.6
	Air-Source	Space Heating	(0,3]	5.0 - 5.5	1	0.1
	Air-Source	Space Heating	(0,3]	>5.5	3	0.4
	Air-Source	Space Heating	(3,6]	<2.0	11	1.3
	Air-Source	Space Heating	(3,6]	2.0 - 2.5	37	4.3
	Air-Source	Space Heating	(3,6]	2.5 - 3.0	136	16
	Air-Source	Space Heating	(3,6]	3.0 - 3.5	210	24.7
	Air-Source	Space Heating	(3,6]	3.5 - 4.0	243	28.6
	Air-Source	Space Heating	(3,6]	4.0 - 4.5	155	18.2
	Air-Source	Space Heating	(3,6]	4.5 - 5.0	51	6
	Air-Source	Space Heating	(3,6]	5.0 - 5.5	7	0.8
	Air-Source	Space Heating	(3,6]	>5.5	1	0.1
	Air-Source	Space Heating	(6,9]	<2.0	3	0.3
	Air-Source	Space Heating	(6,9]	2.0 - 2.5	17	2
	Air-Source	Space Heating	(6,9]	2.5 - 3.0	72	8.3
	Air-Source	Space Heating	(6,9]	3.0 - 3.5	146	16.9
	Air-Source	Space Heating	(6,9]	3.5 - 4.0	209	24.1
	Air-Source	Space Heating	(6,9]	4.0 - 4.5	180	20.8
	Air-Source	Space Heating	(6,9]	4.5 - 5.0	128	14.8
	Air-Source	Space Heating	(6,9]	5.0 - 5.5	75	8.7
	Air-Source	Space Heating	(6,9]	>5.5	36	4.2
	Air-Source	Space Heating	(9,12]	<2.0	2	0.2
	Air-Source	Space Heating	(9,12]	2.0 - 2.5	8	0.9
	Air-Source	Space Heating	(9,12]	2.5 - 3.0	41	4.8
	Air-Source	Space Heating	(9,12]	3.0 - 3.5	98	11.4
	Air-Source	Space Heating	(9,12]	3.5 - 4.0	180	20.9
	Air-Source	Space Heating	(9,12]	4.0 - 4.5	172	19.9
	Air-Source	Space Heating	(9,12]	4.5 - 5.0	165	19.1
	Air-Source	Space Heating	(9,12]	5.0 - 5.5	90	10.4
	Air-Source	Space Heating	(9,12]	>5.5	107	12.4
	Air-Source	Space Heating	(12,15]	<2.0	7	0.9
	Air-Source	Space Heating	(12,15]	2.0 - 2.5	6	0.7
	Air-Source	Space Heating	(12,15]	2.5 - 3.0	47	5.7
	Air-Source	Space Heating	(12,15]	3.0 - 3.5	61	7.4
	Air-Source	Space Heating	(12,15]	3.5 - 4.0	161	19.6
	Air-Source	Space Heating	(12,15]	4.0 - 4.5	144	17.6
	Air-Source	Space Heating	(12,15]	4.5 - 5.0	151	18.4
	Air-Source	Space Heating	(12,15]	5.0 - 5.5	81	9.9
	Air-Source	Space Heating	(12,15]	>5.5	162	19.8
Figure 2b	Air-Source	Domestic Hot Water	(-inf,-6]	<2.0	62	32.3
	Air-Source	Domestic Hot Water	(-inf,-6]	2.0 - 2.5	111	57.8
	Air-Source	Domestic Hot Water	(-inf,-6]	2.5 - 3.0	15	7.8
	Air-Source	Domestic Hot Water	(-inf,-6]	3.0 - 3.5	2	1
	Air-Source	Domestic Hot Water	(-inf,-6]	3.5 - 4.0	1	0.5
	Air-Source	Domestic Hot Water	(-inf,-6]	4.0 - 4.5	0	0
	Air-Source	Domestic Hot Water	(-inf,-6]	4.5 - 5.0	0	0
	Air-Source	Domestic Hot Water	(-inf,-6]	5.0 - 5.5	0	0
	Air-Source	Domestic Hot Water	(-inf,-6]	>5.5	1	0.5
	Air-Source	Domestic Hot Water	(-6,-3]	<2.0	99	24.3
	Air-Source	Domestic Hot Water	(-6,-3]	2.0 - 2.5	213	52.2
	Air-Source	Domestic Hot Water	(-6,-3]	2.5 - 3.0	80	19.6
	Air-Source	Domestic Hot Water	(-6,-3]	3.0 - 3.5	13	3.2
	Air-Source	Domestic Hot Water	(-6,-3]	3.5 - 4.0	1	0.2
	Air-Source	Domestic Hot Water	(-6,-3]	4.0 - 4.5	0	0
	Air-Source	Domestic Hot Water	(-6,-3]	4.5 - 5.0	0	0
	Air-Source	Domestic Hot Water	(-6,-3]	5.0 - 5.5	0	0
	Air-Source	Domestic Hot Water	(-6,-3]	>5.5	2	0.5
	Air-Source	Domestic Hot Water	(-3,0]	<2.0	118	19
	Air-Source	Domestic Hot Water	(-3,0]	2.0 - 2.5	340	54.8
	Air-Source	Domestic Hot Water	(-3,0]	2.5 - 3.0	151	24.4
	Air-Source	Domestic Hot Water	(-3,0]	3.0 - 3.5	5	0.8
	Air-Source	Domestic Hot Water	(-3,0]	3.5 - 4.0	5	0.8
	Air-Source	Domestic Hot Water	(-3,0]	4.0 - 4.5	0	0
	Air-Source	Domestic Hot Water	(-3,0]	4.5 - 5.0	0	0
	Air-Source	Domestic Hot Water	(-3,0]	5.0 - 5.5	0	0
	Air-Source	Domestic Hot Water	(-3,0]	>5.5	1	0.2
	Air-Source	Domestic Hot Water	(0,3]	<2.0	75	10.7
	Air-Source	Domestic Hot Water	(0,3]	2.0 - 2.5	385	54.8
	Air-Source	Domestic Hot Water	(0,3]	2.5 - 3.0	227	32.3
	Air-Source	Domestic Hot Water	(0,3]	3.0 - 3.5	12	1.7
	Air-Source	Domestic Hot Water	(0,3]	3.5 - 4.0	2	0.3
	Air-Source	Domestic Hot Water	(0,3]	4.0 - 4.5	0	0
	Air-Source	Domestic Hot Water	(0,3]	4.5 - 5.0	0	0
	Air-Source	Domestic Hot Water	(0,3]	5.0 - 5.5	0	0
	Air-Source	Domestic Hot Water	(0,3]	>5.5	1	0.1
	Air-Source	Domestic Hot Water	(3,6]	<2.0	46	6.4
	Air-Source	Domestic Hot Water	(3,6]	2.0 - 2.5	255	35.4
	Air-Source	Domestic Hot Water	(3,6]	2.5 - 3.0	387	53.8
	Air-Source	Domestic Hot Water	(3,6]	3.0 - 3.5	23	3.2
	Air-Source	Domestic Hot Water	(3,6]	3.5 - 4.0	3	0.4
	Air-Source	Domestic Hot Water	(3,6]	4.0 - 4.5	1	0.1
	Air-Source	Domestic Hot Water	(3,6]	4.5 - 5.0	2	0.3
	Air-Source	Domestic Hot Water	(3,6]	5.0 - 5.5	1	0.1
	Air-Source	Domestic Hot Water	(3,6]	>5.5	2	0.3
	Air-Source	Domestic Hot Water	(6,9]	<2.0	31	4.2
	Air-Source	Domestic Hot Water	(6,9]	2.0 - 2.5	139	19
	Air-Source	Domestic Hot Water	(6,9]	2.5 - 3.0	489	66.7
	Air-Source	Domestic Hot Water	(6,9]	3.0 - 3.5	58	7.9
	Air-Source	Domestic Hot Water	(6,9]	3.5 - 4.0	11	1.5
	Air-Source	Domestic Hot Water	(6,9]	4.0 - 4.5	2	0.3
	Air-Source	Domestic Hot Water	(6,9]	4.5 - 5.0	1	0.1
	Air-Source	Domestic Hot Water	(6,9]	5.0 - 5.5	0	0
	Air-Source	Domestic Hot Water	(6,9]	>5.5	2	0.3
	Air-Source	Domestic Hot Water	(9,12]	<2.0	27	3.7
	Air-Source	Domestic Hot Water	(9,12]	2.0 - 2.5	52	7.1
	Air-Source	Domestic Hot Water	(9,12]	2.5 - 3.0	481	65.8
	Air-Source	Domestic Hot Water	(9,12]	3.0 - 3.5	129	17.6
	Air-Source	Domestic Hot Water	(9,12]	3.5 - 4.0	35	4.8
	Air-Source	Domestic Hot Water	(9,12]	4.0 - 4.5	1	0.1
	Air-Source	Domestic Hot Water	(9,12]	4.5 - 5.0	3	0.4
	Air-Source	Domestic Hot Water	(9,12]	5.0 - 5.5	0	0
	Air-Source	Domestic Hot Water	(9,12]	>5.5	3	0.4
	Air-Source	Domestic Hot Water	(12,15]	<2.0	24	3.4
	Air-Source	Domestic Hot Water	(12,15]	2.0 - 2.5	28	4
	Air-Source	Domestic Hot Water	(12,15]	2.5 - 3.0	354	50.3
	Air-Source	Domestic Hot Water	(12,15]	3.0 - 3.5	218	31
	Air-Source	Domestic Hot Water	(12,15]	3.5 - 4.0	66	9.4
	Air-Source	Domestic Hot Water	(12,15]	4.0 - 4.5	10	1.4
	Air-Source	Domestic Hot Water	(12,15]	4.5 - 5.0	3	0.4
	Air-Source	Domestic Hot Water	(12,15]	5.0 - 5.5	0	0
	Air-Source	Domestic Hot Water	(12,15]	>5.5	1	0.1
Figure 2c	Ground-Source	Space Heating	(-inf,-6]	<2.0	0	0
	Ground-Source	Space Heating	(-inf,-6]	2.0 - 2.5	2	4.3
	Ground-Source	Space Heating	(-inf,-6]	2.5 - 3.0	5	10.6
	Ground-Source	Space Heating	(-inf,-6]	3.0 - 3.5	14	29.8
	Ground-Source	Space Heating	(-inf,-6]	3.5 - 4.0	7	14.9
	Ground-Source	Space Heating	(-inf,-6]	4.0 - 4.5	9	19.1
	Ground-Source	Space Heating	(-inf,-6]	4.5 - 5.0	5	10.6
	Ground-Source	Space Heating	(-inf,-6]	5.0 - 5.5	3	6.4
	Ground-Source	Space Heating	(-inf,-6]	>5.5	2	4.3
	Ground-Source	Space Heating	(-6,-3]	<2.0	1	1.2
	Ground-Source	Space Heating	(-6,-3]	2.0 - 2.5	2	2.5
	Ground-Source	Space Heating	(-6,-3]	2.5 - 3.0	6	7.5
	Ground-Source	Space Heating	(-6,-3]	3.0 - 3.5	10	12.5
	Ground-Source	Space Heating	(-6,-3]	3.5 - 4.0	12	15
	Ground-Source	Space Heating	(-6,-3]	4.0 - 4.5	19	23.8
	Ground-Source	Space Heating	(-6,-3]	4.5 - 5.0	13	16.2
	Ground-Source	Space Heating	(-6,-3]	5.0 - 5.5	7	8.8
	Ground-Source	Space Heating	(-6,-3]	>5.5	10	12.5
	Ground-Source	Space Heating	(-3,0]	<2.0	0	0
	Ground-Source	Space Heating	(-3,0]	2.0 - 2.5	1	1
	Ground-Source	Space Heating	(-3,0]	2.5 - 3.0	6	5.8
	Ground-Source	Space Heating	(-3,0]	3.0 - 3.5	12	11.5
	Ground-Source	Space Heating	(-3,0]	3.5 - 4.0	14	13.5
	Ground-Source	Space Heating	(-3,0]	4.0 - 4.5	18	17.3
	Ground-Source	Space Heating	(-3,0]	4.5 - 5.0	28	26.9
	Ground-Source	Space Heating	(-3,0]	5.0 - 5.5	13	12.5
	Ground-Source	Space Heating	(-3,0]	>5.5	12	11.5
	Ground-Source	Space Heating	(0,3]	<2.0	0	0
	Ground-Source	Space Heating	(0,3]	2.0 - 2.5	0	0
	Ground-Source	Space Heating	(0,3]	2.5 - 3.0	4	3.5
	Ground-Source	Space Heating	(0,3]	3.0 - 3.5	10	8.8
	Ground-Source	Space Heating	(0,3]	3.5 - 4.0	18	15.9
	Ground-Source	Space Heating	(0,3]	4.0 - 4.5	19	16.8
	Ground-Source	Space Heating	(0,3]	4.5 - 5.0	31	27.4
	Ground-Source	Space Heating	(0,3]	5.0 - 5.5	14	12.4
	Ground-Source	Space Heating	(0,3]	>5.5	17	15
	Ground-Source	Space Heating	(3,6]	<2.0	0	0
	Ground-Source	Space Heating	(3,6]	2.0 - 2.5	0	0
	Ground-Source	Space Heating	(3,6]	2.5 - 3.0	1	0.9
	Ground-Source	Space Heating	(3,6]	3.0 - 3.5	6	5.2
	Ground-Source	Space Heating	(3,6]	3.5 - 4.0	15	12.9
	Ground-Source	Space Heating	(3,6]	4.0 - 4.5	17	14.7
	Ground-Source	Space Heating	(3,6]	4.5 - 5.0	35	30.2
	Ground-Source	Space Heating	(3,6]	5.0 - 5.5	23	19.8
	Ground-Source	Space Heating	(3,6]	>5.5	19	16.4
	Ground-Source	Space Heating	(6,9]	<2.0	0	0
	Ground-Source	Space Heating	(6,9]	2.0 - 2.5	0	0
	Ground-Source	Space Heating	(6,9]	2.5 - 3.0	0	0
	Ground-Source	Space Heating	(6,9]	3.0 - 3.5	4	3.3
	Ground-Source	Space Heating	(6,9]	3.5 - 4.0	11	9.2
	Ground-Source	Space Heating	(6,9]	4.0 - 4.5	15	12.5
	Ground-Source	Space Heating	(6,9]	4.5 - 5.0	26	21.7
	Ground-Source	Space Heating	(6,9]	5.0 - 5.5	30	25
	Ground-Source	Space Heating	(6,9]	>5.5	34	28.3
	Ground-Source	Space Heating	(9,12]	<2.0	1	0.8
	Ground-Source	Space Heating	(9,12]	2.0 - 2.5	0	0
	Ground-Source	Space Heating	(9,12]	2.5 - 3.0	0	0
	Ground-Source	Space Heating	(9,12]	3.0 - 3.5	2	1.7
	Ground-Source	Space Heating	(9,12]	3.5 - 4.0	5	4.2
	Ground-Source	Space Heating	(9,12]	4.0 - 4.5	13	11
	Ground-Source	Space Heating	(9,12]	4.5 - 5.0	23	19.5
	Ground-Source	Space Heating	(9,12]	5.0 - 5.5	31	26.3
	Ground-Source	Space Heating	(9,12]	>5.5	43	36.4
	Ground-Source	Space Heating	(12,15]	<2.0	0	0
	Ground-Source	Space Heating	(12,15]	2.0 - 2.5	0	0
	Ground-Source	Space Heating	(12,15]	2.5 - 3.0	0	0
	Ground-Source	Space Heating	(12,15]	3.0 - 3.5	2	1.8
	Ground-Source	Space Heating	(12,15]	3.5 - 4.0	6	5.5
	Ground-Source	Space Heating	(12,15]	4.0 - 4.5	7	6.4
	Ground-Source	Space Heating	(12,15]	4.5 - 5.0	16	14.7
	Ground-Source	Space Heating	(12,15]	5.0 - 5.5	26	23.9
	Ground-Source	Space Heating	(12,15]	>5.5	52	47.7
Figure 2d	Ground-Source	Domestic Hot Water	(-inf,-6]	<2.0	7	15.2
	Ground-Source	Domestic Hot Water	(-inf,-6]	2.0 - 2.5	13	28.3
	Ground-Source	Domestic Hot Water	(-inf,-6]	2.5 - 3.0	16	34.8
	Ground-Source	Domestic Hot Water	(-inf,-6]	3.0 - 3.5	3	6.5
	Ground-Source	Domestic Hot Water	(-inf,-6]	3.5 - 4.0	5	10.9
	Ground-Source	Domestic Hot Water	(-inf,-6]	4.0 - 4.5	0	0
	Ground-Source	Domestic Hot Water	(-inf,-6]	4.5 - 5.0	1	2.2
	Ground-Source	Domestic Hot Water	(-inf,-6]	5.0 - 5.5	0	0
	Ground-Source	Domestic Hot Water	(-inf,-6]	>5.5	1	2.2
	Ground-Source	Domestic Hot Water	(-6,-3]	<2.0	7	9.3
	Ground-Source	Domestic Hot Water	(-6,-3]	2.0 - 2.5	16	21.3
	Ground-Source	Domestic Hot Water	(-6,-3]	2.5 - 3.0	32	42.7
	Ground-Source	Domestic Hot Water	(-6,-3]	3.0 - 3.5	12	16
	Ground-Source	Domestic Hot Water	(-6,-3]	3.5 - 4.0	7	9.3
	Ground-Source	Domestic Hot Water	(-6,-3]	4.0 - 4.5	0	0
	Ground-Source	Domestic Hot Water	(-6,-3]	4.5 - 5.0	0	0
	Ground-Source	Domestic Hot Water	(-6,-3]	5.0 - 5.5	0	0
	Ground-Source	Domestic Hot Water	(-6,-3]	>5.5	1	1.3
	Ground-Source	Domestic Hot Water	(-3,0]	<2.0	6	6
	Ground-Source	Domestic Hot Water	(-3,0]	2.0 - 2.5	19	19
	Ground-Source	Domestic Hot Water	(-3,0]	2.5 - 3.0	48	48
	Ground-Source	Domestic Hot Water	(-3,0]	3.0 - 3.5	20	20
	Ground-Source	Domestic Hot Water	(-3,0]	3.5 - 4.0	5	5
	Ground-Source	Domestic Hot Water	(-3,0]	4.0 - 4.5	1	1
	Ground-Source	Domestic Hot Water	(-3,0]	4.5 - 5.0	0	0
	Ground-Source	Domestic Hot Water	(-3,0]	5.0 - 5.5	0	0
	Ground-Source	Domestic Hot Water	(-3,0]	>5.5	1	1
	Ground-Source	Domestic Hot Water	(0,3]	<2.0	4	3.6
	Ground-Source	Domestic Hot Water	(0,3]	2.0 - 2.5	15	13.6
	Ground-Source	Domestic Hot Water	(0,3]	2.5 - 3.0	57	51.8
	Ground-Source	Domestic Hot Water	(0,3]	3.0 - 3.5	24	21.8
	Ground-Source	Domestic Hot Water	(0,3]	3.5 - 4.0	9	8.2
	Ground-Source	Domestic Hot Water	(0,3]	4.0 - 4.5	0	0
	Ground-Source	Domestic Hot Water	(0,3]	4.5 - 5.0	0	0
	Ground-Source	Domestic Hot Water	(0,3]	5.0 - 5.5	0	0
	Ground-Source	Domestic Hot Water	(0,3]	>5.5	1	0.9
	Ground-Source	Domestic Hot Water	(3,6]	<2.0	2	1.8
	Ground-Source	Domestic Hot Water	(3,6]	2.0 - 2.5	20	17.7
	Ground-Source	Domestic Hot Water	(3,6]	2.5 - 3.0	55	48.7
	Ground-Source	Domestic Hot Water	(3,6]	3.0 - 3.5	27	23.9
	Ground-Source	Domestic Hot Water	(3,6]	3.5 - 4.0	7	6.2
	Ground-Source	Domestic Hot Water	(3,6]	4.0 - 4.5	0	0
	Ground-Source	Domestic Hot Water	(3,6]	4.5 - 5.0	1	0.9
	Ground-Source	Domestic Hot Water	(3,6]	5.0 - 5.5	0	0
	Ground-Source	Domestic Hot Water	(3,6]	>5.5	1	0.9
	Ground-Source	Domestic Hot Water	(6,9]	<2.0	1	0.9
	Ground-Source	Domestic Hot Water	(6,9]	2.0 - 2.5	16	13.8
	Ground-Source	Domestic Hot Water	(6,9]	2.5 - 3.0	57	49.1
	Ground-Source	Domestic Hot Water	(6,9]	3.0 - 3.5	31	26.7
	Ground-Source	Domestic Hot Water	(6,9]	3.5 - 4.0	9	7.8
	Ground-Source	Domestic Hot Water	(6,9]	4.0 - 4.5	1	0.9
	Ground-Source	Domestic Hot Water	(6,9]	4.5 - 5.0	0	0
	Ground-Source	Domestic Hot Water	(6,9]	5.0 - 5.5	0	0
	Ground-Source	Domestic Hot Water	(6,9]	>5.5	1	0.9
	Ground-Source	Domestic Hot Water	(9,12]	<2.0	2	1.7
	Ground-Source	Domestic Hot Water	(9,12]	2.0 - 2.5	10	8.7
	Ground-Source	Domestic Hot Water	(9,12]	2.5 - 3.0	60	52.2
	Ground-Source	Domestic Hot Water	(9,12]	3.0 - 3.5	26	22.6
	Ground-Source	Domestic Hot Water	(9,12]	3.5 - 4.0	16	13.9
	Ground-Source	Domestic Hot Water	(9,12]	4.0 - 4.5	1	0.9
	Ground-Source	Domestic Hot Water	(9,12]	4.5 - 5.0	0	0
	Ground-Source	Domestic Hot Water	(9,12]	5.0 - 5.5	0	0
	Ground-Source	Domestic Hot Water	(9,12]	>5.5	0	0
	Ground-Source	Domestic Hot Water	(12,15]	<2.0	3	2.8
	Ground-Source	Domestic Hot Water	(12,15]	2.0 - 2.5	7	6.5
	Ground-Source	Domestic Hot Water	(12,15]	2.5 - 3.0	51	47.7
	Ground-Source	Domestic Hot Water	(12,15]	3.0 - 3.5	22	20.6
	Ground-Source	Domestic Hot Water	(12,15]	3.5 - 4.0	20	18.7
	Ground-Source	Domestic Hot Water	(12,15]	4.0 - 4.5	1	0.9
	Ground-Source	Domestic Hot Water	(12,15]	4.5 - 5.0	2	1.9
	Ground-Source	Domestic Hot Water	(12,15]	5.0 - 5.5	0	0
	Ground-Source	Domestic Hot Water	(12,15]	>5.5	1	0.9

## Sheet: Figure3
Figure 3	Classification of individual HPs by performance. The HPs are categorized using SCOP thresholds derived from the European standard EN 14825 and Regulation 811/2013, incorporating a distinction between different HP types. (a) Distributions of real SCOP values (b) Evaluation of ASHPs (c) Evaluation of GSHPs
	Heat Pump Type	Operating Mode	Number of Heat Pumps (N)	Real SCOP - Mean	Real SCOP - Stdv	Real SCOP - Min	Real SCOP - Median	Real SCOP - Max
Figure 3a	Air-Source	Space Heating	612	3.72	0.71	1.83	3.72	5.55
	Ground-Source	Space Heating	96	4.8	0.86	2.86	4.84	7.36
	Heat Pump Type	Operating Mode	Real SCOP Categorization	Absolute Count of Heat Pumps	Share of Heat Pumps [%]
Figure 3b	Air-Source	Space Heating	Optimization Required	105	17.2
	Air-Source	Space Heating	Optimization Optional	507	82.8
	Air-Source	Space Heating	A+++	175	28.6
	Air-Source	Space Heating	A++	186	30.4
	Air-Source	Space Heating	A+	181	29.6
	Air-Source	Space Heating	A	30	4.9
	Air-Source	Space Heating	B	23	3.8
	Air-Source	Space Heating	C	9	1.5
	Air-Source	Space Heating	D	8	1.3
Figure 3c	Ground-Source	Space Heating	Optimization Required	2	2.1
	Ground-Source	Space Heating	Optimization Optional	94	97.9
	Ground-Source	Space Heating	A+++	70	72.9
	Ground-Source	Space Heating	A++	17	17.7
	Ground-Source	Space Heating	A+	8	8.3
	Ground-Source	Space Heating	A	1	1
	Ground-Source	Space Heating	B	0	0
	Ground-Source	Space Heating	C	0	0
	Ground-Source	Space Heating	D	0	0

## Sheet: Table2
Table 2	Statistics and categorization of the SCOP_real values of HPs. It is distinguished between temperature applications, and between evaluations using fixed supply temperatures defined in the standard and original supply temperatures sampled from heating curve models.
				Without Fixed Supply Temperatures			With Fixed Supply Temperatures
	Heat Pump Type	Value Type		Average Temperature Application	Low Temperature Application	Medium Temperature Application	Average Temperature Application	Low Temperature Application	Medium Temperature Application
	Air-Source (N=612)	Real SCOP Statistics	Mean	3.72	3.72	3.72	3.97	4.48	3.47
			Median	3.72	3.72	3.72	3.98	4.45	3.49
			Q1	3.17	3.17	3.17	3.75	4.05	3.31
			Q3	4.21	4.21	4.21	4.2	4.87	3.7
			Stdv	0.71	0.71	0.71	0.38	0.58	0.41
		Real SCOP Categorization	Optimization Required	507 (82.84%)	453 (74.02%)	543 (88.73%)	605 (98.86%)	606 (99.02%)	578 (94.44%)
			Optimization Optional	105 (17.16%)	159 (25.98%)	69 (11.27%)	7 (1.14%)	6 (0.98%)	34 (5.56%)
		Real SCOP Efficiency Class	A+++	175 (28.59%)	106 (17.32%)	268 (43.79%)	188 (30.72%)	305 (49.84%)	69 (11.27%)
			A++	186 (30.39%)	162 (26.47%)	185 (30.23%)	366 (59.8%)	238 (38.89%)	446 (72.88%)
			A+	181 (29.58%)	197 (32.19%)	132 (21.57%)	54 (8.82%)	64 (10.46%)	80 (13.07%)
			A	30 (4.9%)	52 (8.5%)	18 (2.94%)	2 (0.33%)	2 (0.33%)	7 (1.14%)
			B	23 (3.76%)	46 (7.52%)	4 (0.65%)	1 (0.16%)	2 (0.33%)	5 (0.82%)
			C	9 (1.47%)	16 (2.61%)	4 (0.65%)	0 (0.0%)	1 (0.16%)	1 (0.16%)
			D	8 (1.31%)	33 (5.39%)	1 (0.16%)	1 (0.16%)	0 (0.0%)	3 (0.49%)
			E	0 (0.0%)	0 (0.0%)	0 (0.0%)	0 (0.0%)	0 (0.0%)	0 (0.0%)
			F	0 (0.0%)	0 (0.0%)	0 (0.0%)	0 (0.0%)	0 (0.0%)	0 (0.0%)
			G	0 (0.0%)	0 (0.0%)	0 (0.0%)	0 (0.0%)	0 (0.0%)	1 (0.16%)
	Ground-Source (N=96)	Real SCOP Statistics	Mean	4.8	4.8	4.8	4.8	5.52	4.29
			Median	4.84	4.84	4.84	4.92	5.44	4.38
			Q1	4.23	4.23	4.23	4.58	5.13	3.96
			Q3	5.3	5.3	5.3	5.15	5.84	4.65
			Stdv	0.87	0.87	0.87	0.57	0.74	0.54
		Real SCOP Categorization	Optimization Required	94 (97.92%)	93 (96.88%)	95 (98.96%)	96 (100.0%)	96 (100.0%)	96 (100.0%)
			Optimization Optional	2 (2.08%)	3 (3.12%)	1 (1.04%)	0 (0.0%)	0 (0.0%)	0 (0.0%)
		Real SCOP Efficiency Class	A+++	70 (72.92%)	61 (63.54%)	77 (80.21%)	85 (88.54%)	87 (90.62%)	73 (76.04%)
			A++	17 (17.71%)	16 (16.67%)	17 (17.71%)	10 (10.42%)	8 (8.33%)	17 (17.71%)
			A+	8 (8.33%)	17 (17.71%)	2 (2.08%)	1 (1.04%)	1 (1.04%)	6 (6.25%)
			A	1 (1.04%)	1 (1.04%)	0 (0.0%)	0 (0.0%)	0 (0.0%)	0 (0.0%)
			B	0 (0.0%)	0 (0.0%)	0 (0.0%)	0 (0.0%)	0 (0.0%)	0 (0.0%)
			C	0 (0.0%)	1 (1.04%)	0 (0.0%)	0 (0.0%)	0 (0.0%)	0 (0.0%)
			D	0 (0.0%)	0 (0.0%)	0 (0.0%)	0 (0.0%)	0 (0.0%)	0 (0.0%)
			E	0 (0.0%)	0 (0.0%)	0 (0.0%)	0 (0.0%)	0 (0.0%)	0 (0.0%)
			F	0 (0.0%)	0 (0.0%)	0 (0.0%)	0 (0.0%)	0 (0.0%)	0 (0.0%)
			G	0 (0.0%)	0 (0.0%)	0 (0.0%)	0 (0.0%)	0 (0.0%)	0 (0.0%)

## Sheet: Figure4
Figure 4	Effect of reducing the heating curve by a 1°C parallel shift on performance. The graphs illustrate the distributions of the effects for each individual HP (N=708). (a) Absolute change in SCOP (b) Relative change in energy consumption in %
	Unique Heat Pump ID	Absolute Change in SCOP	Relative Change in Energy Consumption [%]
	1	0.12592	-2.39987
	2	0.0726167	-2.51793
	3	0.298357	-3.89342
	5	0.120054	-3.34689
	6	0.0865889	-1.9825
	7	0.0459883	-1.48365
	8	0.215289	-4.40529
	9	0.110169	-2.65744
	10	0.0552924	-1.99495
	12	0.175701	-3.30404
	14	0.0572606	-1.61226
	15	0.0344739	-1.03185
	16	0.114094	-2.64779
	17	0.0879254	-2.22591
	18	0.0455588	-1.2293
	19	0.0387431	-1.2888
	20	0.0746815	-1.85173
	21	0.0524093	-2.06567
	22	0.209871	-4.54099
	23	0.116643	-3.43968
	24	0.141587	-3.48795
	28	0.0196067	-0.470669
	29	0.165085	-3.96485
	30	0.14901	-3.73733
	31	0.0579987	-1.33332
	33	0.0811829	-2.36803
	35	0.206014	-5.07731
	37	0.114202	-2.78371
	39	0.074529	-2.1577
	40	0.068393	-2.08755
	41	0.167816	-2.89573
	42	0.0313284	-0.938156
	43	0.102864	-2.72766
	44	0.0579926	-1.44751
	46	0.0625638	-2.26057
	47	0.0816198	-1.86422
	48	0.0933589	-2.21097
	49	0.148288	-3.1691
	51	0.019671	-0.58804
	53	0.0515571	-1.36429
	54	0.0656153	-1.55796
	58	0.014752	-0.365083
	59	0.0899215	-1.80687
	61	0.0932226	-2.31677
	62	0.117986	-2.84256
	64	0.16511	-3.62566
	65	0.108937	-2.87077
	66	0.135745	-2.60093
	67	0.0730258	-2.55343
	69	0.132515	-2.72961
	70	0.118416	-2.51079
	71	0.073212	-1.94245
	72	0.0953961	-2.68405
	73	0.076629	-2.67229
	75	0.0694741	-2.41132
	76	0.040212	-1.08265
	77	0.188668	-4.57951
	79	0.0689018	-1.56257
	81	0.219978	-4.89501
	83	0.188134	-4.06724
	84	0.0829014	-1.63302
	85	0.100274	-2.54995
	86	0.10337	-2.96866
	89	0.0548328	-1.73816
	94	0.163592	-3.56468
	95	0.134975	-3.55645
	98	0.173032	-3.86025
	99	0.0813521	-1.87592
	100	0.0802774	-2.35402
	101	0.29702	-5.75349
	102	0.0836096	-2.23547
	109	0.0780166	-2.59802
	110	0.0790183	-2.20709
	112	0.271311	-5.55031
	113	0.102637	-3.20067
	114	0.136038	-3.31589
	117	0.0810989	-2.48361
	118	0.14231	-3.57317
	119	0.0964681	-2.21605
	120	0.0874396	-2.37453
	121	0.118219	-2.47701
	122	0.0333006	-0.909711
	123	0.207343	-4.27822
	124	0.0232313	-0.660132
	125	0.00778675	-0.232634
	126	0.0857001	-3.27535
	127	0.117894	-2.38417
	129	0.0527632	-1.63991
	132	0.270639	-5.40677
	133	0.154211	-3.41272
	135	0.0766143	-2.07819
	136	0.077574	-2.40806
	137	0.262764	-5.13399
	138	0.130562	-2.3423
	144	0.0678277	-1.93989
	145	0.152609	-3.62358
	146	0.110084	-2.9138
	147	0.095346	-2.60687
	148	0.072539	-1.57441
	151	0.0254922	-0.661667
	152	0.0665522	-1.87857
	157	0.105531	-2.64582
	158	0.0665069	-1.704
	159	0.155441	-3.86612
	160	0.0810121	-2.32309
	161	0.152536	-3.77167
	162	0.189445	-3.68256
	164	0.0564868	-1.91559
	165	0.0392535	-1.14669
	167	0.100063	-2.00486
	169	0.11256	-3.18878
	170	0.0576553	-1.98753
	171	0.326572	-6.30472
	172	0.143186	-3.36674
	173	0.217709	-4.42188
	174	0.218114	-4.73588
	175	0.152792	-4.04143
	176	0.209873	-4.84366
	177	0.109773	-2.61089
	178	0.089729	-2.14437
	179	0.0576144	-1.56821
	181	0.0520606	-1.54237
	182	0.189256	-3.76897
	183	0.185088	-3.89233
	185	0.0996028	-2.38417
	186	0.0882634	-2.65878
	187	0.0718083	-2.47831
	188	0.0540627	-1.43528
	189	0.0414122	-0.979865
	191	0.0165925	-0.473336
	192	0.0712657	-1.72555
	193	0.0789795	-2.52467
	194	0.0708465	-2.08271
	195	0.183767	-4.09792
	196	0.0410417	-0.993077
	197	0.252405	-4.53117
	198	0.053991	-2.10844
	199	0.0655086	-2.42229
	200	0.0506597	-1.78053
	201	0.107202	-2.93095
	203	0.122752	-3.01539
	204	0.029975	-0.749185
	205	0.109482	-2.10742
	206	0.129024	-3.10247
	207	0.0599862	-1.5065
	210	0.0722634	-2.03294
	211	0.324663	-7.13537
	212	0.0694001	-2.24049
	213	0.240554	-3.48918
	214	0.206722	-4.19706
	215	0.0771413	-1.95821
	216	0.0419043	-1.38912
	218	0.131746	-2.72573
	219	0.102066	-2.91237
	220	0.118094	-3.69295
	222	0.108202	-2.96606
	223	0.042753	-1.37992
	224	0.0794724	-2.26524
	225	0.0914277	-2.76778
	226	0.163914	-3.53745
	227	0.0810404	-2.37584
	229	0.0642639	-1.67367
	232	0.105419	-1.74548
	233	0.0608418	-1.91334
	234	0.248128	-4.55899
	235	0.0694793	-3.65434
	236	0.0611626	-2.23678
	239	0.131611	-3.0175
	241	0.0995771	-1.98893
	242	0.113134	-3.64319
	243	0.17631	-4.4054
	244	0.0841999	-3.24874
	245	0.0197059	-0.521137
	246	0.0437007	-1.0423
	248	0.0773947	-2.99741
	249	0.00288649	-0.0774487
	250	0.222075	-5.02331
	251	0.0584157	-1.79813
	252	0.10444	-2.28961
	255	0.135322	-2.74426
	256	0.0625903	-2.1059
	257	0.0654646	-1.72431
	259	0.0661897	-2.04389
	261	0.237585	-6.15712
	262	0.0728351	-1.70747
	263	0.275084	-4.98749
	265	0.0418122	-1.32447
	266	0.0879789	-1.85088
	268	0.0786398	-1.75852
	269	0.369294	-7.11583
	271	0.146144	-4.5102
	273	0.0840478	-2.35236
	275	0.0928881	-3.53129
	277	0.121421	-3.03555
	279	0.0738429	-2.27715
	280	0.118976	-2.7176
	281	0.168899	-3.1869
	285	0.0993353	-2.55855
	286	0.119994	-2.93272
	289	0.0804513	-1.65499
	291	0.130106	-3.42143
	292	0.0438576	-1.10414
	296	0.132248	-3.01526
	299	0.105918	-2.90055
	301	0.0655484	-2.03209
	302	0.0537219	-1.62683
	303	0.0324098	-0.954467
	304	0.157763	-4.01926
	306	0.0933945	-1.92614
	307	0.0913755	-2.16018
	308	0.0614459	-1.78797
	310	0.0417556	-1.86844
	312	0.0345788	-0.975929
	313	0.138496	-3.60021
	316	0.216738	-4.20637
	317	0.0727996	-2.10419
	319	0.0554842	-1.90328
	320	0.0735036	-1.78065
	321	0.0937281	-2.32855
	322	0.0289105	-1.01792
	325	0.151079	-3.30311
	326	0.15098	-3.6403
	328	0.0708471	-1.86857
	329	0.054756	-1.71275
	330	0.138643	-3.19029
	331	0.221093	-4.37612
	334	0.223385	-5.16291
	336	0.0845004	-2.35603
	337	0.0565982	-1.8879
	338	0.345501	-5.49609
	341	0.0967829	-2.86141
	342	0.192815	-4.15
	343	0.153336	-3.27631
	344	0.057872	-1.68288
	345	0.171985	-4.15404
	349	0.0802981	-2.27122
	351	0.0636565	-2.02385
	352	0.101503	-2.87634
	353	0.141176	-3.47941
	355	0.0835972	-2.45993
	356	0.110694	-2.55179
	357	0.055813	-1.82504
	358	0.186469	-4.22632
	359	0.117477	-2.55456
	360	0.0899476	-1.84555
	361	0.235918	-5.02346
	362	0.0406569	-1.0956
	363	0.129525	-2.848
	366	0.229321	-5.92224
	367	0.159522	-3.21338
	368	0.206677	-4.87789
	369	0.242887	-5.16705
	371	0.0938084	-2.27962
	372	0.119688	-3.15609
	375	0.077654	-1.80043
	376	0.0518142	-1.69287
	377	0.0379942	-1.23608
	378	0.0961653	-2.86509
	381	0.203455	-3.96796
	382	0.165284	-3.29538
	384	0.107321	-2.78784
	386	0.0743603	-2.98711
	387	0.0781015	-2.20436
	388	0.122002	-2.7128
	391	0.0693468	-2.17264
	392	0.174684	-3.78364
	393	0.0288992	-0.991073
	396	0.094079	-2.42764
	398	0.0866883	-1.83776
	400	0.0782452	-2.20665
	401	0.216468	-4.74413
	402	0.265524	-5.2939
	403	0.000286994	-0.0104511
	404	0.12391	-3.08745
	406	0.32111	-6.46981
	407	0.148379	-3.0832
	408	0.0579783	-1.31192
	410	0.0922092	-2.17428
	411	0.0589793	-1.16736
	412	0.023502	-0.762545
	413	0.0776087	-2.63273
	414	0.172274	-3.96675
	415	0.06572	-1.97051
	416	0.110783	-2.84848
	417	0.13422	-3.2487
	418	0.0611967	-1.61086
	420	0.0401982	-1.86762
	421	0.0555865	-2.17826
	423	0.13114	-2.90087
	424	0.0988073	-2.79239
	426	0.155868	-2.92229
	427	0.0643426	-2.10165
	429	0.138277	-2.89821
	431	0.0535952	-1.48651
	432	0.160777	-3.43359
	434	0.101945	-2.46743
	435	0.109526	-2.10004
	436	0.0979691	-3.16676
	437	0.132288	-2.82599
	438	0.0663433	-2.01678
	439	0.0575655	-1.60187
	440	0.0598939	-1.99196
	441	0.0930762	-4.37592
	442	0.0496493	-1.49826
	443	0.0670134	-1.8945
	444	0.170862	-3.62805
	446	0.075805	-2.36271
	447	0.0950755	-2.49734
	448	0.203383	-2.94332
	449	0.0538248	-1.49984
	451	0.0700102	-1.95822
	453	0.072577	-1.36914
	454	0.0734054	-1.89603
	455	0.058968	-2.46122
	456	0.062963	-2.13045
	457	0.129372	-3.41121
	459	0.0764365	-2.27379
	460	0.0968859	-2.71143
	463	0.0796758	-2.30304
	464	0.0927777	-2.35429
	466	0.14123	-3.27017
	467	0.121995	-2.58878
	468	0.342588	-6.47855
	469	0.102645	-2.61876
	471	0.0766127	-2.35892
	472	0.0581141	-2.16055
	473	0.112782	-2.68617
	474	0.103938	-2.71639
	476	0.073679	-1.84968
	477	0.140737	-3.09726
	478	0.150733	-3.77868
	479	0.0582716	-1.30362
	480	0.0698847	-1.73256
	481	0.0504212	-0.900152
	482	0.0766792	-1.84014
	483	0.141205	-2.89529
	484	0.0578818	-2.00999
	485	0.0425269	-1.41535
	486	0.0223994	-0.55625
	487	0.0641827	-1.40198
	488	0.350415	-7.31552
	489	0.33889	-6.34297
	490	0.0789085	-2.43812
	491	0.0319323	-0.925171
	492	0.10579	-3.05106
	493	0.0753328	-2.42606
	494	0.184262	-3.51296
	496	0.13827	-3.78643
	497	0.138822	-3.71411
	498	0.0637038	-2.60935
	500	0.175851	-4.57797
	502	0.33548	-6.35948
	503	0.18212	-3.48431
	504	0.0801416	-2.20676
	505	0.0897897	-1.85654
	506	0.100804	-2.76378
	507	0.0493257	-1.64871
	509	0.154023	-3.20251
	510	0.0241656	-0.630344
	511	0.123137	-3.53872
	512	0.148908	-3.99306
	513	0.153422	-3.00514
	514	0.047263	-1.35629
	517	0.175267	-3.45291
	519	0.0822428	-2.01361
	522	0.0579793	-1.5154
	523	0.160505	-3.28729
	524	0.14706	-3.4149
	525	0.207985	-3.57314
	526	0.111598	-2.59973
	527	0.269613	-6.17516
	528	0.148229	-3.20105
	529	0.105928	-2.73937
	530	0.0446104	-1.717
	531	0.111241	-2.17235
	532	0.060995	-2.29038
	536	0.0151676	-0.455877
	538	0.0511965	-1.57039
	539	0.124302	-2.96257
	542	0.101326	-1.92911
	543	0.0959323	-4.35821
	547	0.12385	-2.30627
	548	0.0342854	-0.875412
	550	0.0894195	-2.33912
	551	0.186572	-4.03201
	552	0.136553	-3.25444
	554	0.0190845	-0.738158
	555	0.0704652	-1.79082
	557	0.0591091	-1.89484
	558	0.048439	-1.66648
	560	0.0498007	-1.45434
	561	0.0446589	-1.16958
	564	0.0665342	-2.22968
	565	0.0517553	-1.82548
	566	0.207692	-5.63664
	568	0.16651	-3.27403
	569	0.0857225	-2.24172
	570	0.0723343	-2.27494
	572	0.16654	-4.05849
	573	0.0984288	-2.38603
	574	0.0839822	-2.60435
	576	0.0395468	-1.47875
	577	0.299587	-5.97449
	578	0.101071	-2.64294
	579	0.124817	-3.24368
	583	0.181456	-3.23756
	584	0.12152	-2.5835
	586	0.137969	-5.30483
	588	0.011377	-0.294409
	589	0.0793858	-1.92093
	590	0.119085	-2.50896
	594	0.043745	-1.21301
	595	0.0349671	-1.05621
	597	0.0655812	-1.7457
	598	0.121443	-3.20744
	599	0.0668655	-1.76936
	601	0.0748755	-1.97443
	603	0.0671125	-2.65094
	604	0.0642482	-2.45085
	605	0.0780382	-2.5802
	606	0.0672651	-2.19875
	607	0.16917	-3.84434
	608	0.0556554	-1.46858
	609	0.0323771	-0.896031
	610	0.0705068	-2.11422
	612	0.232511	-4.28327
	614	0.0879795	-2.89751
	617	0.0577098	-1.16193
	619	0.0641797	-1.88446
	620	0.224109	-4.80862
	621	0.135086	-3.35394
	622	0.073798	-1.5072
	623	0.0513607	-1.63144
	624	0.201358	-3.41951
	625	0.0506221	-2.07556
	626	0.254254	-5.73587
	627	0.142888	-2.37598
	628	0.179451	-3.67204
	630	0.0816868	-3.01926
	635	0.024877	-0.701464
	636	0.0689035	-2.36683
	637	0.102067	-2.66215
	638	0.0930511	-1.816
	639	0.0425085	-1.24405
	640	0.0194618	-0.507559
	641	0.0554905	-1.58742
	642	0.324232	-6.3357
	643	0.393313	-7.44421
	644	0.0843492	-2.67307
	645	0.126725	-2.9742
	646	0.0755447	-2.19369
	648	0.143527	-2.8381
	649	0.213794	-4.93197
	651	0.0193447	-0.515143
	653	0.159314	-3.8767
	654	0.101623	-2.4962
	655	0.133081	-3.5123
	656	0.0476251	-1.43859
	657	0.0785513	-2.48385
	658	0.0946999	-2.45785
	659	0.0810104	-2.2515
	661	0.147627	-3.76638
	663	0.0234211	-0.595584
	664	0.0655151	-2.05245
	665	0.179321	-3.81582
	668	0.105937	-2.45637
	670	0.168481	-4.05551
	671	0.0417143	-0.865971
	672	0.0519928	-1.74482
	673	0.133356	-4.36588
	674	0.0885355	-2.05365
	675	0.151568	-3.4701
	677	0.0627645	-1.8137
	678	0.117075	-2.16802
	680	0.0407628	-1.07623
	681	0.171226	-3.86285
	682	0.090593	-2.07924
	684	0.120481	-3.197
	686	0.0617211	-1.53516
	687	0.0916551	-2.52894
	689	0.0560583	-1.7729
	690	0.0424072	-0.853771
	691	0.0674212	-2.30175
	692	0.102125	-2.01373
	694	0.0958786	-2.41585
	695	0.0605767	-2.42687
	696	0.0393638	-1.40655
	697	0.0840796	-2.30732
	699	0.0514564	-1.51506
	701	0.188907	-3.25769
	704	0.0657921	-1.7244
	705	0.0673636	-1.61993
	706	0.0346274	-1.16202
	708	0.038849	-1.39998
	711	0.308424	-6.05476
	712	0.0659333	-1.73141
	713	0.16184	-3.59243
	714	0.0525946	-1.24139
	715	0.0637835	-2.37204
	716	0.0715677	-2.09292
	718	0.0903074	-2.60414
	719	0.010423	-0.276584
	720	0.0597922	-2.07229
	721	0.195407	-4.07082
	723	0.0624106	-2.18581
	724	0.0999572	-2.84895
	725	0.0172384	-0.356626
	726	0.126125	-2.91425
	727	0.0199846	-0.605514
	728	0.225077	-4.66838
	730	0.110772	-2.68782
	731	0.174227	-3.50459
	732	0.108276	-2.50469
	733	0.100028	-1.92176
	735	0.0725069	-2.4017
	736	0.0390894	-1.39711
	737	0.0581545	-2.05863
	738	0.0897261	-2.69267
	739	0.113899	-2.53975
	740	0.174928	-3.38801
	741	0.0509985	-1.5816
	742	0.163069	-3.7336
	743	0.087235	-2.0481
	746	0.0949212	-1.97255
	747	0.0895616	-2.34592
	749	0.109375	-3.05701
	750	0.0608147	-2.09235
	751	0.0691234	-1.95358
	752	0.187116	-2.86742
	753	0.136849	-2.24712
	754	0.067826	-1.2639
	755	0.110388	-2.64941
	757	0.0417239	-1.07645
	759	0.15221	-4.33124
	762	0.0481743	-1.67267
	764	0.0977939	-3.07419
	765	0.0717584	-2.1061
	766	0.068773	-2.19507
	767	0.101351	-2.5205
	768	0.0787865	-2.63087
	769	0.0683089	-1.49808
	771	0.0797294	-2.38585
	774	0.173477	-3.61351
	775	0.0574423	-2.00088
	778	0.046072	-0.830286
	780	0.0680226	-2.10762
	781	0.203131	-3.86331
	782	0.0435054	-1.30741
	783	0.102943	-3.75797
	785	0.211939	-4.24251
	788	0.150325	-2.89303
	789	0.125124	-2.63898
	790	0.0616758	-2.19561
	792	0.0737804	-1.35593
	798	0.126174	-3.40453
	799	0.0510579	-1.22418
	800	0.0641275	-1.82677
	802	0.0518424	-1.31939
	804	0.111777	-2.17089
	805	0.0590115	-2.43671
	806	0.0840192	-2.00998
	807	0.14721	-3.07972
	809	0.0816562	-2.30646
	810	0.261131	-5.32929
	811	0.0797615	-1.64083
	813	0.0585232	-2.28104
	814	0.0817043	-2.04794
	815	0.356417	-6.74688
	816	0.0584179	-2.05441
	817	0.0291847	-0.771225
	820	0.0681332	-2.18049
	824	0.085111	-2.10108
	825	0.0998655	-2.062
	826	0.0884342	-2.83766
	827	0.177449	-3.71303
	829	0.111721	-2.11315
	830	0.274164	-5.46338
	831	0.0447026	-1.35245
	832	0.0972169	-2.64199
	834	0.0745658	-2.06176
	836	0.0766317	-2.4205
	838	0.0543745	-1.19586
	840	0.0633034	-1.91922
	842	0.119696	-2.62441
	844	0.159209	-3.21831
	845	0.0940591	-2.3793
	846	0.067142	-1.7137
	850	0.142533	-3.23442
	851	0.136101	-3.11579
	852	0.0986296	-2.74163
	853	0.137083	-2.52639
	854	0.0612457	-1.48397
	855	0.0683593	-1.76635
	856	0.15284	-3.19979
	857	0.243271	-3.79348
	858	0.0188242	-0.601296
	859	0.0969037	-1.90159
	860	0.124692	-2.84543
	861	0.164887	-3.45172
	862	0.112413	-3.84236
	863	0.0810427	-2.11307
	864	0.0617544	-1.98411
	865	0.0988467	-2.56678
	866	0.0350592	-1.12081
	868	0.106122	-2.9454
	869	0.103756	-3.5716
	870	0.0509935	-1.84004
	871	0.206394	-3.83386
	872	0.119201	-2.3347
	873	0.205332	-4.00068
	875	0.272191	-5.25729
	876	0.0712927	-1.88078
	877	0.0861111	-2.41521
	878	0.120123	-2.97046
	879	0.0548784	-1.56081
	880	0.0668375	-2.07353
	886	0.149567	-4.12138
	887	0.0860002	-2.21715
	888	0.0623532	-2.08574
	889	0.107495	-2.74427
	891	0.116644	-2.24389
	893	0.0240252	-0.427465
	894	0.243806	-3.68054
	896	0.12885	-3.3012
	898	0.0501779	-1.75675
	899	0.0706144	-2.06309
	900	0.0776085	-1.55179
	902	0.0760335	-1.96192
	906	0.0267994	-1.11638
	907	0.0704179	-2.19818
	911	0.117691	-3.14125
	912	0.151133	-3.30426
	913	0.0383175	-1.20905
	914	0.0827776	-2.14228
	915	0.12835	-3.50059
	916	0.125143	-2.77467
	917	0.0725792	-1.33101
	918	0.367604	-6.71645
	920	0.0823497	-2.88054
	922	0.03059	-0.867608
	923	0.233556	-4.62284
	924	0.0426972	-1.06398
	926	0.0971792	-2.3154
	927	0.104845	-2.09715
	928	0.0764427	-2.37329
	930	0.168695	-3.88969
	931	0.0315124	-1.34138
	932	0.214033	-3.13382
	933	0.0340089	-1.0771
	937	0.238596	-5.14748
	938	0.136831	-2.60495
	940	0.148331	-3.58837
	942	0.0773105	-2.98394
	943	0.0359687	-1.59579
	944	0.111136	-2.39371
	945	0.0712914	-2.29354
	948	0.0474373	-1.84013
	949	0.0298017	-1.16719
	950	0.0495617	-2.33776
	954	0.0637896	-2.76722
	955	0.0406716	-1.16162
	956	0.188007	-4.1154
	957	0.0502987	-2.0618
	958	0.10843	-2.35707
	959	0.0497453	-1.32307
	960	0.0887814	-2.14122
	962	0.289091	-6.22757
	964	0.346098	-6.13131
	965	0.0614974	-1.98746
	967	0.0485028	-1.52735
	969	0.166067	-4.42204
	973	0.110241	-2.65066
	974	0.138687	-3.45427
	975	0.146732	-3.09631
	976	0.154464	-3.63335
	978	0.1106	-4.09874
	979	0.190668	-4.2102
	980	0.231712	-5.85044
	981	0.0218438	-0.550366
	983	0.109346	-2.20332
	985	0.0635479	-1.92779
	986	0.141401	-3.83781
	987	0.0783975	-1.47638
	988	0.0627013	-1.43773
	989	0.167068	-2.92103
	990	0.0612334	-1.44909
	991	0.162355	-3.66158
	995	0.0730909	-2.46772
	997	0.132166	-2.63913
	998	0.140344	-3.43854
	999	0.11954	-2.3473
	1000	0.119625	-2.91108
	1002	0.0599974	-1.46668
	1003	0.0884345	-2.77849
	1004	0.0844016	-2.42475
	1005	0.0492817	-1.66567
	1006	0.154783	-2.72313
	1010	0.0256071	-0.65656
	1011	0.102917	-2.11096
	1012	0.136122	-3.24798
	1013	0.0935481	-2.07489
	1014	0.084088	-2.47428
	1016	0.0609031	-1.969
	1018	0.0504958	-1.20265
	1019	0.0663067	-2.19255
	1021	0.0899374	-2.75915
	1022	0.0295283	-1.08059
	1023	0.140872	-3.07363

## Sheet: Figure5
Figure 5	Utilization of individual HPs as an indicator for appropriate sizing. The utilization metric represents the daily average of the compressor speed relative to its full-speed capability, serving as an approximation for the HP’s capacity ratio. a) Evaluation of HP sizing based on utilization, sampled at outdoor temperatures of -10 and 16°C b) Fitted utilization models of each HP (N = 637) --> Utiliz…
	Unique Heat Pump ID	Heat Pump Utilization at -10°C [%]	Heat Pump Utilization at 16°C [%]	Heat Pump Sizing Evaluation	Utilization Model Intercept (Mixed Effects)	Utilization Model Slope (Mixed Effects)
Figure 5a & b	1	56.6586	14.9589	normal	40.6202	-1.60383
	2	53.6041	11.3459	normal	37.3509	-1.62531
	3	29.0347	3.37823	potentially oversized	19.1669	-0.986789
	5	100	3.23686	normal	86.7325	-5.21848
	6	91.7349	2.75867	normal	57.5133	-3.42216
	7	81.5634	0	normal	49.0005	-3.25628
	8	97.5197	7.93752	normal	63.065	-3.44547
	9	100	7.2849	normal	75.1809	-4.2435
	10	59.684	1.34332	normal	37.2453	-2.24387
	13	77.2669	6.85013	normal	50.1835	-2.70834
	14	100	13.8019	normal	67.3084	-3.34416
	15	87.1439	3.88971	normal	55.1231	-3.20208
	16	99.8931	0	normal	61.2144	-3.86787
	17	70.3623	2.03052	normal	44.0809	-2.62815
	18	71.8915	0	normal	44.0013	-2.78901
	19	100	12.0253	normal	84.314	-4.51804
	20	73.3963	0	normal	44.1691	-2.92272
	21	100	58.1706	potentially undersized	93.6179	-2.21546
	22	86.1798	1.93721	normal	53.7788	-3.2401
	24	94.4767	3.89027	normal	59.6358	-3.48409
	27	39.9504	0.500291	potentially oversized	24.7773	-1.51731
	28	59.2757	6.86581	normal	39.118	-2.01576
	29	53.1824	6.43572	normal	35.2029	-1.79795
	30	40.1643	1.38455	potentially oversized	25.249	-1.49153
	31	56.0972	5.11003	normal	36.4867	-1.96104
	35	100	13.0594	normal	81.9334	-4.30463
	36	86.786	9.79867	normal	57.1755	-2.96105
	37	75.0345	3.64364	normal	47.5765	-2.7458
	38	100	51.7713	potentially undersized	97.2237	-2.84078
	39	100	15.2832	normal	69.2043	-3.37007
	40	79.1048	2.68636	normal	49.7131	-2.93917
	41	53.3152	5.52594	normal	34.9347	-1.83805
	43	66.0843	12.7145	normal	45.5574	-2.05269
	44	79.0147	3.14929	normal	49.8357	-2.9179
	46	100	2.98878	normal	92.8788	-5.61813
	47	76.2768	0.308051	normal	47.0581	-2.92188
	48	80.5855	0	normal	47.8085	-3.2777
	49	88.3991	1.27346	normal	54.8892	-3.35099
	51	100	0.394599	normal	70.8725	-4.40487
	58	100	84.0072	potentially undersized	105.605	-1.34986
	59	49.9767	9.68537	potentially oversized	34.48	-1.54966
	61	71.9022	17.5114	normal	50.9827	-2.09195
	62	71.7706	7.07204	normal	46.8866	-2.48841
	64	78.7442	5.00882	normal	50.3844	-2.83597
	66	76.4185	13.5178	normal	52.2259	-2.41926
	67	100	14.2299	normal	75.9671	-3.85857
	70	67.5428	0	normal	40.9904	-2.65525
	73	75.8862	8.3849	normal	49.9241	-2.5962
	75	100	14.2579	normal	76.6148	-3.89731
	77	79.5127	9.55952	normal	52.6076	-2.69051
	79	71.6032	0	normal	42.5536	-2.90496
	81	84.4399	0.278838	normal	52.0702	-3.23696
	83	68.0259	7.98289	normal	44.9324	-2.30935
	84	89.8308	10.4394	normal	59.2957	-3.05352
	85	83.1466	0	normal	50.3368	-3.28098
	86	81.7976	6.31041	normal	52.7641	-2.90335
	89	80.8122	16.6597	normal	56.1382	-2.46741
	93	31.5114	14.5259	potentially oversized	24.9786	-0.65329
	94	79.3535	9.27909	normal	52.4018	-2.69517
	96	90.4727	5.08108	normal	57.6297	-3.28429
	98	95.1198	3.59894	normal	59.9195	-3.52003
	100	74.4546	1.80928	normal	46.5141	-2.79405
	101	100	4.5746	normal	69.2548	-4.04251
	102	72.2221	4.80889	normal	46.294	-2.59282
	103	64.1469	2.7898	normal	40.548	-2.35989
	105	92.5082	2.14941	normal	57.7548	-3.47534
	109	100	13.7318	normal	89.547	-4.73845
	110	82.0484	0	normal	49.7006	-3.23478
	112	72.2419	0	normal	44.347	-2.78949
	114	85.8929	5.38385	normal	54.9279	-3.0965
	117	72.6005	11.7981	normal	49.215	-2.33856
	118	100	17.8299	normal	90.6248	-4.54968
	119	60.1986	17.1444	normal	43.6393	-1.65593
	120	90.5308	0	normal	53.5703	-3.69604
	121	45.6337	6.90635	potentially oversized	30.7386	-1.48951
	123	100	3.6633	normal	66.9735	-3.95689
	124	100	3.0721	normal	67.0878	-4.00098
	125	52.0931	18.6014	normal	39.2117	-1.28814
	126	90.4812	14.9197	normal	61.4191	-2.90621
	127	58.2465	5.73845	normal	38.0511	-2.01954
	129	82.269	11.9595	normal	55.2269	-2.70421
	130	100	12.3915	normal	76.4409	-4.00309
	131	88.1919	6.01785	normal	56.5865	-3.16054
	132	74.5168	0	normal	44.0491	-3.04676
	133	48.2753	0.276068	potentially oversized	29.8141	-1.84612
	134	50.8222	0	normal	31.1548	-1.96673
	135	73.8408	2.97144	normal	46.5833	-2.72574
	136	100	0	normal	62.9658	-4.35185
	139	71.3206	2.05981	normal	44.6818	-2.66388
	144	67.3179	10.7354	normal	45.5554	-2.17625
	145	75.9046	13.0249	normal	51.7201	-2.41845
	146	100	0.525072	normal	62.4726	-3.87172
	152	83.2533	4.93876	normal	53.1323	-3.0121
	153	51.7597	12.4814	normal	36.6526	-1.51071
	154	100	57.3792	potentially undersized	94.4351	-2.31599
	157	92.4487	8.0032	normal	59.9697	-3.24791
	158	76.9857	19.7972	normal	54.9901	-2.19956
	160	64.258	17.1386	normal	46.1351	-1.81228
	162	100	2.49149	normal	63.3669	-3.80471
	163	59.0113	17.0964	normal	42.8902	-1.61211
	164	80.5643	6.95358	normal	52.2525	-2.83118
	165	65.1405	12.3548	normal	44.8383	-2.03022
	166	67.4185	6.48575	normal	43.9828	-2.34357
	167	40.0999	9.46396	potentially oversized	28.3169	-1.17831
	168	45.7385	17.6383	potentially oversized	34.9307	-1.08078
	171	84.9815	4.61755	normal	54.0723	-3.09092
	172	100	13.3428	normal	71.5473	-3.63778
	173	100	5.63114	normal	82.2665	-4.78971
	174	100	1.73397	normal	68.1078	-4.14836
	175	64.9628	3.88107	normal	41.4698	-2.3493
	178	90.0165	5.91528	normal	57.6699	-3.23466
	179	76.9633	4.78083	normal	49.2008	-2.77625
	181	83.9893	5.21129	normal	53.6901	-3.02992
	182	85.907	1.55413	normal	53.4636	-3.24434
	183	58.5313	13.8524	normal	41.3471	-1.71842
	186	75.5785	20.3136	normal	54.3228	-2.12557
	187	82.3243	6.62498	normal	53.2092	-2.91151
	192	55.8909	18.4914	normal	41.5065	-1.43844
	193	100	4.18966	normal	72.6988	-4.28182
	194	74.6229	0	normal	44.6519	-2.9971
	195	83.5371	2.04333	normal	52.1933	-3.13438
	197	72.9511	8.96542	normal	48.3412	-2.46099
	200	100	2.59664	normal	91.7529	-5.57227
	201	67.1023	8.66013	normal	44.6245	-2.24778
	203	74.1704	3.38959	normal	46.947	-2.72234
	204	100	14.3792	normal	68.169	-3.36186
	205	84.7515	2.90782	normal	53.2732	-3.14784
	206	93.8092	2.63725	normal	58.743	-3.50661
	208	81.6158	3.69745	normal	51.6472	-2.99686
	210	87.5369	9.35011	normal	57.4651	-3.00718
	214	100	22.8454	normal	75.5838	-3.29615
	216	70.285	7.93394	normal	46.3038	-2.39812
	218	69.9241	0.0380518	normal	43.0448	-2.68792
	219	100	5.13965	normal	71.5957	-4.1535
	225	100	8.83348	normal	78.9378	-4.38152
	226	76.139	0.105494	normal	46.8953	-2.92437
	229	66.5314	10.6457	normal	45.0369	-2.14945
	232	67.6782	12.1743	normal	46.3305	-2.13476
	233	83.0387	3.40541	normal	52.4105	-3.06282
	234	68.6494	2.71645	normal	43.2906	-2.53588
	235	100	35.8565	normal	84.5239	-3.04172
	236	59.9318	0	normal	35.9704	-2.39614
	239	63.3306	25.2035	normal	48.6663	-1.46643
	240	58.9545	3.64881	normal	37.6831	-2.12714
	241	53.8745	11.3724	normal	37.5275	-1.63469
	242	100	11.0462	normal	74.4146	-3.96052
	243	100	7.25738	normal	80.8202	-4.59768
	245	55.2899	1.19388	normal	34.4838	-2.08062
	246	73.5828	5.78945	normal	47.5084	-2.60744
	248	94.2234	4.77675	normal	59.8209	-3.44026
	249	89.6508	21.1647	normal	63.31	-2.63408
	254	44.7928	10.59	potentially oversized	31.6379	-1.31549
	256	94.1728	3.61025	normal	59.341	-3.48317
	257	57.9333	4.28037	normal	37.2976	-2.06357
	259	89.35	6.56266	normal	57.5087	-3.18413
	261	100	9.88015	normal	67.221	-3.5838
	262	73.381	10.1373	normal	49.0565	-2.43245
	263	81.7412	5.30482	normal	52.3426	-2.93986
	265	100	5.72478	normal	68.1125	-3.89923
	268	87.0885	2.10227	normal	54.4015	-3.2687
	269	100	2.31767	normal	63.7471	-3.83934
	270	79.9228	3.14025	normal	50.391	-2.95317
	271	100	10.4396	normal	90.8592	-5.02622
	273	59.1735	0.132496	normal	36.4654	-2.27081
	277	64.9007	3.05455	normal	41.1137	-2.3787
	279	100	10.9769	normal	68.2762	-3.58121
	280	76.4819	9.52765	normal	50.7302	-2.57516
	281	82.3324	1.53678	normal	51.2572	-3.10753
	284	80.3948	0	normal	48.7342	-3.16606
	285	71.4376	7.04686	normal	46.6719	-2.47657
	291	85.5885	13.7291	normal	57.9503	-2.76382
	292	43.4995	19.4082	potentially oversized	34.2336	-0.926585
	294	53.5277	8.59495	normal	36.2459	-1.72818
	296	91.3922	4.89143	normal	58.1226	-3.32695
	299	100	9.96634	normal	73.6601	-3.98086
	301	98.0589	7.72874	normal	63.3165	-3.47424
	302	81.3267	5.80387	normal	52.2795	-2.90472
	304	100	9.8469	normal	72.3311	-3.90526
	306	64.2435	14.2799	normal	45.0267	-1.92168
	307	92.9359	17.6527	normal	63.9809	-2.89551
	308	92.7846	4.72059	normal	58.9138	-3.38708
	309	100	16.8099	normal	78.1979	-3.83675
	310	100	11.5451	normal	99.1476	-5.47516
	311	94.5944	9.17269	normal	61.7399	-3.28545
	312	81.5639	0	normal	49.3457	-3.22182
	313	61.106	0	normal	36.6557	-2.44503
	314	100	2.77005	normal	69.2591	-4.15556
	316	100	2.48104	normal	66.3254	-3.99027
	317	81.423	14.9523	normal	55.8574	-2.55657
	319	67.4706	12.0109	normal	46.14	-2.13306
	321	77.5636	4.27627	normal	49.3762	-2.81875
	322	66.0065	6.81775	normal	43.2416	-2.27649
	325	60.3443	0	normal	35.9636	-2.43807
	326	89.4556	5.80809	normal	57.2835	-3.21721
	328	86.6643	0	normal	52.1513	-3.4513
	330	100	12.8451	normal	83.9212	-4.44226
	331	73.4733	5.04394	normal	47.1543	-2.6319
	333	47.6072	9.40633	potentially oversized	32.9146	-1.46926
	336	100	10.6209	normal	72.9562	-3.89595
	337	59.101	10.0138	normal	40.2213	-1.88797
	338	82.2971	8.43606	normal	53.889	-2.84081
	340	63.1606	4.32745	normal	40.5325	-2.26281
	341	98.7276	0	normal	56.1676	-4.256
	342	85.0346	1.1137	normal	52.7574	-3.22773
	343	100	10.1025	normal	75.7743	-4.10449
	344	64.2563	12.993	normal	44.5396	-1.97167
	345	100	4.18874	normal	67.4768	-3.9555
	349	97.4165	5.30684	normal	61.9897	-3.54268
	352	76.5302	1.42092	normal	47.642	-2.88882
	353	72.0466	7.94966	normal	47.3939	-2.46527
	355	80.284	6.382	normal	51.8602	-2.84238
	356	84.7339	6.04289	normal	54.4681	-3.02658
	358	58.6646	0.479592	normal	36.2858	-2.23789
	359	86.5843	6.13887	normal	55.6437	-3.09405
	361	92.4341	7.72209	normal	59.8525	-3.25815
	362	57.1558	11.3204	normal	39.5268	-1.7629
	363	66.1712	0	normal	40.2796	-2.58916
	366	100	14.3788	normal	88.6698	-4.64319
	367	100	0	normal	74.8086	-4.94994
	368	100	2.70329	normal	79.9738	-4.82941
	369	100	10.0747	normal	68.3004	-3.63911
	371	85.1195	9.69984	normal	56.1119	-2.90075
	375	66.9027	15.1891	normal	47.0129	-1.98899
	376	76.367	14.1862	normal	52.4513	-2.39157
	377	100	0	normal	65.5294	-4.29171
	378	84.6546	0	normal	49.7062	-3.49485
	381	85.8376	4.216	normal	54.4447	-3.13929
	382	76.812	2.33555	normal	48.1672	-2.86448
	383	19.3044	8.7646	potentially oversized	15.2506	-0.405378
	387	81.5633	8.79939	normal	53.5772	-2.79861
	388	58.5507	4.72234	normal	37.8475	-2.07032
	390	60.3235	15.8445	normal	43.2162	-1.71073
	391	86.9576	12.4589	normal	58.3043	-2.86533
	395	33.1722	10.3832	potentially oversized	24.4072	-0.876498
	400	57.6786	0	normal	35.0516	-2.2627
	401	49.4661	5.90573	potentially oversized	32.7121	-1.6754
	402	86.7328	9.37202	normal	56.9787	-2.97542
	403	74.1992	4.00956	normal	47.2032	-2.6996
	404	100	12.7092	normal	66.7901	-3.38005
	406	100	1.75187	normal	66.4421	-4.04314
	407	100	23.254	normal	74.0029	-3.17181
	408	68.7706	4.93856	normal	44.2198	-2.45508
	410	88.8246	4.27899	normal	56.3071	-3.25175
	412	100	25.1647	normal	72.0553	-2.93066
	413	97.6503	14.2078	normal	65.5571	-3.20933
	414	100	6.58898	normal	68.8725	-3.89272
	415	48.6558	0.617108	potentially oversized	30.1794	-1.84764
	416	100	10.2815	normal	70.5898	-3.76927
	417	90.1068	1.0944	normal	55.8713	-3.42356
	418	100	14.6291	normal	82.6495	-4.25128
	419	85.134	17.8818	normal	59.2678	-2.58662
	421	78.2615	20.8024	normal	56.1618	-2.20996
	423	64.7169	12.194	normal	44.5158	-2.02011
	424	100	16.3699	normal	72.902	-3.53325
	426	55.5932	10.9821	normal	38.4351	-1.71581
	427	90.4659	18.4442	normal	62.7652	-2.77006
	431	62.2855	13.8735	normal	43.6655	-1.862
	432	57.6187	3.51095	normal	36.808	-2.08107
	434	86.6874	0	normal	51.4883	-3.51991
	435	74.628	7.21853	normal	48.7013	-2.59267
	436	100	0	normal	62.1602	-4.12425
	437	78.877	8.97346	normal	51.991	-2.6886
	440	96.3659	8.57693	normal	62.6009	-3.3765
	441	100	25.0045	normal	80.7273	-3.48268
	442	42.4585	5.29402	potentially oversized	28.1645	-1.4294
	443	97.7651	9.59645	normal	63.8541	-3.3911
	444	85.3313	1.70205	normal	53.1662	-3.21651
	447	87.0686	9.59558	normal	57.2713	-2.97973
	449	91.6021	0.326086	normal	56.4959	-3.51061
	451	86.686	1.20369	normal	53.8082	-3.28778
	452	83.3246	0	normal	50.9286	-3.2396
	453	57.9358	0.457147	normal	35.8286	-2.21072
	454	100	8.57314	normal	67.7479	-3.69842
	455	86.525	2.54657	normal	54.2256	-3.22994
	457	86.3691	4.69555	normal	54.9562	-3.14129
	459	100	5.88315	normal	66.164	-3.76755
	461	79.6703	8.05349	normal	52.1254	-2.75449
	462	100	3.65709	normal	64.1095	-3.77827
	463	100	0	normal	74.1948	-4.81789
	464	85.6416	12.5443	normal	57.5272	-2.81143
	468	100	0.66369	normal	68.156	-4.21827
	469	57.5317	15.2669	normal	41.276	-1.62557
	471	100	0	normal	61.1698	-4.15766
	472	80.8196	0	normal	49.6443	-3.11752
	473	59.4962	9.61776	normal	40.3122	-1.9184
	474	80.2383	0	normal	48.7619	-3.14764
	477	84.5654	7.96978	normal	55.1055	-2.94598
	478	100	6.07202	normal	76.9526	-4.43004
	479	92.5764	5.16939	normal	58.9583	-3.36181
	480	76.7487	18.4457	normal	54.3245	-2.24242
	481	53.2661	7.51123	normal	35.668	-1.7598
	482	53.2754	5.81003	normal	35.0195	-1.82559
	483	56.2984	0	normal	34.0387	-2.22597
	484	67.8681	14.6907	normal	47.4153	-2.04529
	485	100	34.6003	normal	87.7498	-3.32184
	486	64.2409	0	normal	37.8611	-2.63798
	487	100	0	normal	66.8162	-4.24735
	488	100	8.15367	normal	69.2292	-3.81722
	489	90.6512	3.05466	normal	56.9602	-3.3691
	491	100	10.8592	normal	67.6895	-3.55189
	492	77.6212	8.82887	normal	51.1626	-2.64586
	493	85.0971	11.1398	normal	56.652	-2.84451
	494	72.3983	0	normal	42.8751	-2.95233
	495	81.5475	16.0678	normal	56.363	-2.51845
	496	97.6386	11.1686	normal	64.3809	-3.32577
	497	81.2871	1.04547	normal	50.4249	-3.08622
	498	100	7.47628	normal	69.3962	-3.87
	505	88.4322	5.72992	normal	56.6236	-3.18086
	506	100	2.95336	normal	70.8031	-4.24061
	507	88.0302	10.291	normal	58.1305	-2.98997
	509	72.5718	8.55048	normal	47.9482	-2.46236
	510	100	4.23986	normal	66.9113	-3.91696
	512	100	0	normal	76.0866	-4.95688
	513	63.2654	12.6515	normal	43.7985	-1.94669
	516	25.6682	9.1673	potentially oversized	19.3217	-0.634649
	517	96.7759	0	normal	59.4513	-3.73246
	519	100	0	normal	74.8662	-5.10618
	522	68.3986	19.1513	normal	49.4574	-1.89413
	523	74.3155	10.0372	normal	49.5931	-2.47224
	524	100	0.86153	normal	76.1296	-4.70425
	525	42.6383	8.29015	potentially oversized	29.4275	-1.32108
	526	91.9451	7.4572	normal	59.4497	-3.24953
	527	100	14.1355	normal	77.2718	-3.94601
	528	69.0005	11.8274	normal	47.0108	-2.19897
	529	73.2832	7.87473	normal	48.1261	-2.51571
	530	78.2733	5.52196	normal	50.292	-2.79813
	531	68.4131	11.343	normal	46.4631	-2.19501
	532	100	29.0872	normal	87.2473	-3.635
	533	84.1636	17.7218	normal	58.6091	-2.55545
	534	61.0191	3.75725	normal	38.9953	-2.20238
	536	64.8945	0.804465	normal	40.2445	-2.465
	537	62.137	17.8133	normal	45.0894	-1.70476
	539	51.4813	19.4105	normal	39.1464	-1.23349
	540	81.5384	14.2318	normal	55.6512	-2.58872
	542	46.3472	0.30395	potentially oversized	28.6383	-1.7709
	545	90.3633	3.60294	normal	56.9939	-3.33694
	547	70.0512	17.8503	normal	49.9739	-2.00773
	548	58.0619	0	normal	33.048	-2.5014
	550	100	0	normal	61.6944	-3.99515
	551	51.381	3.89408	normal	33.1168	-1.82642
	552	78.1114	0	normal	47.6403	-3.04712
	554	62	12.8259	normal	43.0869	-1.89131
	561	78.2598	5.48436	normal	50.2692	-2.79905
	562	55.6087	10.0926	normal	38.1025	-1.75062
	563	78.475	6.63106	normal	50.8427	-2.76323
	564	86.9988	2.72966	normal	54.5876	-3.24112
	565	100	6.34274	normal	76.7654	-4.40142
	568	68.8875	4.84043	normal	44.254	-2.46335
	569	92.9136	10.0685	normal	61.0501	-3.18635
	570	81.8508	12.8565	normal	55.3145	-2.65363
	573	83.2853	6.39348	normal	53.7115	-2.95738
	574	100	11.9835	normal	78.9357	-4.18451
	576	49.4392	0.749874	potentially oversized	30.7126	-1.87267
	577	96.2358	0.0165661	normal	59.2284	-3.70074
	578	100	2.84043	normal	64.5148	-3.85465
	583	42.2388	0	potentially oversized	25.3109	-1.69279
	584	53.9429	0	normal	32.7493	-2.11936
	585	83.3847	19.3101	normal	58.7407	-2.46441
	589	100	5.93436	normal	70.7119	-4.0486
	590	90.3011	3.20434	normal	56.8023	-3.34988
	597	75.0518	4.54505	normal	47.9338	-2.7118
	598	100	8.4656	normal	74.2316	-4.11037
	601	57.0095	16.2857	normal	41.3465	-1.5663
	603	58.6868	8.30216	normal	39.3081	-1.93787
	604	70.9304	7.2342	normal	46.4318	-2.44985
	605	100	0.0403674	normal	70.4506	-4.40064
	606	68.2478	2.34468	normal	42.9005	-2.53474
	607	79.1904	4.80404	normal	50.5803	-2.86101
	608	70.0871	11.57	normal	47.5806	-2.25066
	609	59.8125	11.4854	normal	41.2252	-1.85873
	612	79.4122	1.04849	normal	49.2723	-3.01399
	617	76.4682	7.92749	normal	50.1064	-2.63618
	619	64.313	10.3081	normal	43.5419	-2.07711
	620	100	6.25758	normal	72.195	-4.12109
	621	99.1932	9.55418	normal	64.7167	-3.44766
	622	73.1259	18.2464	normal	52.0184	-2.11075
	623	56.9506	1.16653	normal	35.4952	-2.14554
	624	86.9854	11.662	normal	58.0149	-2.89705
	625	73.828	17.707	normal	52.243	-2.1585
	627	38.8824	8.13321	potentially oversized	27.0558	-1.18266
	628	100	3.46951	normal	70.7808	-4.20696
	629	75.2955	5.89828	normal	48.6042	-2.66912
	630	88.743	9.46983	normal	58.2533	-3.04897
	633	77.154	5.30326	normal	49.5191	-2.76349
	635	78.0798	0	normal	46.7998	-3.12799
	636	73.8738	4.65843	normal	47.2525	-2.66213
	638	63.5301	18.949	normal	46.3835	-1.71466
	639	58.1468	17.7057	normal	42.5925	-1.55543
	640	54.68	9.10817	normal	37.1524	-1.75276
	641	57.3151	16.129	normal	41.4743	-1.58408
	642	92.867	9.0064	normal	60.6129	-3.22541
	645	82.315	1.67591	normal	51.3	-3.1015
	646	100	9.70017	normal	69.4989	-3.73742
	647	55.0381	6.30926	normal	36.2962	-1.87419
	649	67.0091	12.8969	normal	46.1967	-2.08124
	651	91.1504	11.4817	normal	60.5086	-3.06418
	653	68.4687	10.478	normal	46.1646	-2.23041
	654	90.2375	4.92742	normal	57.4259	-3.28116
	656	58.382	3.39803	normal	37.2343	-2.11477
	657	100	20.5773	normal	79.2981	-3.67005
	658	71.3563	7.68554	normal	46.8675	-2.44888
	659	69.5637	16.4513	normal	49.1358	-2.04278
	660	83.6284	14.1119	normal	56.8913	-2.67371
	661	100	0	normal	80.7501	-5.21527
	664	100	1.24704	normal	62.4563	-3.82558
	665	100	0	normal	61.9519	-4.12786
	666	54.6555	2.00128	normal	34.4039	-2.02516
	668	80.9631	0.290712	normal	49.9352	-3.10278
	669	52.5969	0	normal	32.1459	-2.0451
	670	54.5909	16.5793	normal	39.971	-1.46198
	671	48.8889	11.2812	potentially oversized	34.4244	-1.44645
	672	100	2.97222	normal	74.9353	-4.49769
	674	100	12.7122	normal	71.0074	-3.64345
	675	100	5.83339	normal	75.2865	-4.34082
	677	63.2339	11.5036	normal	43.3376	-1.98963
	678	92.1422	2.2718	normal	57.5767	-3.45656
	679	57.4755	6.76267	normal	37.9705	-1.95049
	680	76.3151	18.4558	normal	54.0615	-2.22536
	681	100	6.08067	normal	66.7718	-3.7932
	682	74.2217	10.4075	normal	49.6778	-2.45439
	684	67.1356	4.1711	normal	42.9185	-2.42171
	686	62.1742	9.07685	normal	41.7521	-2.04221
	687	77.8637	3.75736	normal	49.3613	-2.85025
	689	100	24.1438	normal	77.4172	-3.32959
	690	93.5208	3.47384	normal	58.8873	-3.46334
	691	100	1.72938	normal	80.5743	-4.92781
	694	100	10.5497	normal	68.7592	-3.63809
	696	91.3755	12.9936	normal	61.2286	-3.01469
	697	82.5557	14.7608	normal	56.4807	-2.60749
	698	59.858	8.53463	normal	40.1183	-1.97398
	699	100	10.9568	normal	73.9045	-3.93423
	700	77.6358	2.01109	normal	48.5494	-2.90864
	701	67.0258	16.4058	normal	47.5566	-1.94692
	704	66.5929	2.79746	normal	42.0562	-2.45367
	711	63.6021	1.67178	normal	39.7827	-2.38193
	712	44.0025	9.35374	potentially oversized	30.6761	-1.33264
	713	100	10.3773	normal	68.2649	-3.61798
	714	98.7133	16.5114	normal	67.0972	-3.16161
	715	100	0	normal	75.0682	-4.75435
	716	89.191	3.48996	normal	56.229	-3.29619
	718	100	2.36797	normal	75.0821	-4.54463
	719	83.8237	8.00771	normal	54.6637	-2.916
	720	100	27.6211	normal	78.2341	-3.16331
	721	97.006	8.8419	normal	63.0968	-3.39093
	724	100	0.0449087	normal	76.32	-4.76719
	727	67.3606	8.03859	normal	44.5445	-2.28162
	728	88.17	5.07541	normal	56.2105	-3.19595
	729	50.6062	5.26121	normal	33.1658	-1.74404
	730	84.6861	7.35784	normal	54.9444	-2.97416
	731	96.4135	4.04461	normal	60.887	-3.55265
	732	78.6968	6.43111	normal	50.9023	-2.77945
	734	60.2525	6.19788	normal	39.4623	-2.07902
	735	100	9.47693	normal	86.8608	-4.83649
	736	100	2.96212	normal	71.9455	-4.31146
	737	45.2934	15.9806	potentially oversized	34.0192	-1.12742
	738	100	20.9107	normal	84.9477	-4.00231
	739	69.8467	3.0591	normal	44.1592	-2.56875
	740	95.8882	4.01417	normal	60.5521	-3.53362
	743	60.4533	0.930366	normal	37.5598	-2.28934
	746	80.522	15.3955	normal	55.4733	-2.50487
	747	100	4.9839	normal	71.4507	-4.15417
	749	74.1378	4.68136	normal	47.4238	-2.6714
	750	95.5293	7.43905	normal	61.6485	-3.38809
	751	72.3789	6.47566	normal	47.0315	-2.53474
	752	52.9877	5.27498	normal	34.6366	-1.8351
	753	63.9658	7.1991	normal	42.1325	-2.18334
	754	81.0018	7.9165	normal	52.8921	-2.81097
	757	68.9305	0	normal	42.3841	-2.65463
	759	100	16.9103	normal	90.3311	-4.5888
	761	58.8943	7.71618	normal	39.2104	-1.96839
	762	59.9551	14.0747	normal	42.3088	-1.76463
	764	100	23.6208	normal	96.3085	-4.54298
	767	81.758	7.13002	normal	53.0549	-2.87031
	768	67.1622	3.6227	normal	42.724	-2.44383
	769	87.7386	8.02418	normal	57.0792	-3.06594
	770	100	5.90931	normal	66.1679	-3.76616
	771	100	9.93263	normal	70.0103	-3.75485
	774	100	0	normal	65.6047	-4.14081
	775	100	0	normal	63.43	-4.69371
	777	66.447	10.654	normal	44.9882	-2.14588
	778	46.6247	8.41457	potentially oversized	31.9285	-1.46962
	781	98.862	0.265121	normal	60.9401	-3.79219
	782	53.6062	8.92156	normal	36.4198	-1.71864
	785	84.733	4.914	normal	54.0334	-3.06996
	788	49.9987	6.03185	potentially oversized	33.0884	-1.69103
	789	76.324	4.22041	normal	48.5919	-2.77322
	790	100	8.73263	normal	67.6385	-3.68162
	791	90.1775	11.124	normal	59.7723	-3.04052
	792	70.0846	3.42325	normal	44.4456	-2.5639
	799	87.9328	7.55905	normal	57.0198	-3.0913
	800	98.7381	0.636891	normal	61.0068	-3.77312
	801	50.6821	0	normal	30.9317	-1.97503
	802	46.9297	6.01656	potentially oversized	31.1939	-1.57358
	805	100	10.2507	normal	69.878	-3.72671
	806	80.2348	2.66417	normal	50.3999	-2.98348
	807	93.1041	7.36148	normal	60.1262	-3.29779
	809	66.8166	7.74236	normal	44.0957	-2.27208
	810	93.612	10.3403	normal	61.5845	-3.20276
	811	66.4186	13.2913	normal	45.985	-2.04336
	812	72.3567	1.18165	normal	44.9817	-2.7375
	813	54.4683	24.4723	normal	42.9314	-1.15369
	814	39.0888	7.06071	potentially oversized	26.7703	-1.23185
	815	74.2424	0	normal	45.5505	-2.86919
	816	75.4526	4.39788	normal	48.1239	-2.73288
	817	100	32.291	normal	76.061	-2.73562
	819	51.6852	12.258	normal	36.5209	-1.51643
	820	80.6415	10.1576	normal	53.5323	-2.71092
	821	96.5495	17.9156	normal	66.3057	-3.02438
	824	100	1.37386	normal	77.7498	-4.77349
	826	85.1281	11.5395	normal	56.8248	-2.83033
	827	93.4554	6.98824	normal	60.1988	-3.32566
	829	57.1264	0.534065	normal	35.3601	-2.17663
	830	100	9.45134	normal	72.4049	-3.9346
	831	64.9483	11.0189	normal	44.2062	-2.07421
	832	73.5885	8.45048	normal	48.5354	-2.50531
	834	100	19.5732	normal	77.4761	-3.61893
	835	46.8329	8.14058	potentially oversized	31.9513	-1.48817
	836	72.8468	0	normal	42.2671	-3.05797
	838	77.2768	18.1751	normal	54.5454	-2.27314
	839	100	5.04074	normal	72.6063	-4.22285
	840	89.5069	0	normal	54.8989	-3.4608
	842	61.1065	11.9933	normal	42.2168	-1.88897
	844	87.7598	12.7737	normal	58.919	-2.88408
	846	85.1553	9.17409	normal	55.9317	-2.92235
	850	93.2546	6.02049	normal	59.703	-3.35516
	851	95.516	8.22516	normal	61.9426	-3.35734
	852	100	9.43162	normal	66.3874	-3.55974
	853	78.8007	8.82989	normal	51.8888	-2.69118
	854	51.1006	0	normal	30.1503	-2.09503
	856	98.3931	4.1587	normal	62.1491	-3.6244
	859	69.2765	7.5491	normal	45.5352	-2.37413
	860	76.8993	1.3372	normal	47.8369	-2.90623
	863	91.7732	3.75037	normal	57.9183	-3.38549
	864	98.4182	0	normal	60.2194	-3.81988
	865	70.4577	3.35003	normal	44.6471	-2.58107
	868	80.0346	2.00404	normal	50.0228	-3.00118
	869	89.8819	13.1603	normal	60.3736	-2.95083
	870	85.7156	0	normal	51.7263	-3.39893
	871	92.4481	3.35117	normal	58.18	-3.4268
	872	53.7382	3.66449	normal	34.4791	-1.92591
	873	98.6613	4.26031	normal	62.3532	-3.63081
	874	44.4762	5.67513	potentially oversized	29.5527	-1.49235
	876	65.5693	14.1761	normal	45.8027	-1.97666
	877	80.9612	0.720873	normal	50.0995	-3.08617
	878	74.8067	14.3162	normal	51.5411	-2.32656
	879	64.982	8.64627	normal	43.3144	-2.16676
	880	100	8.65095	normal	83.5256	-4.67966
	883	38.355	8.98788	potentially oversized	27.0599	-1.1295
	886	100	13.2269	normal	95.3752	-5.13427
	887	47.7775	14.3218	potentially oversized	34.9099	-1.28676
	888	100	3.08462	normal	70.9988	-4.24463
	889	86.7472	6.34314	normal	55.8226	-3.09247
	891	88.2319	4.53514	normal	56.0409	-3.21911
	893	44.6067	5.24063	potentially oversized	29.4659	-1.51408
	894	66.6511	1.91287	normal	41.7518	-2.48993
	896	93.1451	9.51982	normal	60.9815	-3.21636
	898	69.1661	14.2568	normal	48.0471	-2.1119
	899	100	46.0077	normal	81.2455	-2.20236
	900	100	9.51175	normal	71.693	-3.88633
	902	77.5487	16.237	normal	53.9673	-2.35814
	906	100	20.9207	normal	73.5008	-3.28626
	907	77.6309	26.9477	normal	58.1373	-1.94935
	912	93.3821	7.17504	normal	60.2256	-3.31566
	913	31.9577	14.3748	potentially oversized	25.195	-0.676264
	914	87.6505	3.3981	normal	55.2457	-3.24048
	915	73.0179	11.3181	normal	49.2872	-2.37307
	917	83.5797	3.42413	normal	52.7506	-3.08291
	919	74.5864	17.718	normal	52.714	-2.18724
	920	100	0.99202	normal	63.2181	-3.88913
	922	89.585	0	normal	53.7819	-3.58031
	923	72.4049	8.17582	normal	47.7014	-2.47035
	924	44.6439	4.46231	potentially oversized	29.1895	-1.54545
	927	43.6874	12.0482	potentially oversized	31.5185	-1.21689
	928	63.3703	5.39216	normal	41.071	-2.22993
	930	86.0609	0	normal	52.2116	-3.38492
	932	49.4478	11.9247	potentially oversized	35.0159	-1.4432
	933	81.2104	0.865184	normal	50.3084	-3.0902
	937	95.7982	6.69326	normal	61.5271	-3.42711
	938	100	1.43192	normal	78.7028	-4.82943
	939	79.5001	8.41246	normal	52.1587	-2.73414
	940	100	0	normal	59.8178	-4.32153
	941	56.2335	6.49371	normal	37.1028	-1.91307
	943	51.7394	27.5225	normal	42.4252	-0.93142
	944	63.6763	0	normal	38.9761	-2.47002
	945	100	23.5878	normal	83.9601	-3.77327
	947	100	16.1303	normal	93.9679	-4.86485
	948	90.9737	18.6886	normal	63.1717	-2.7802
	949	62.5277	9.40687	normal	42.0966	-2.04311
	954	98.1036	18.7634	normal	67.5881	-3.05154
	956	76.2961	0	normal	44.8513	-3.14448
	957	76.2692	5.70458	normal	49.1289	-2.71402
	958	78.1826	1.58576	normal	48.7223	-2.94603
	959	63.8279	13.8491	normal	44.6053	-1.92226
	960	59.8601	21.916	normal	45.2662	-1.45939
	962	100	4.19556	normal	66.5602	-3.89779
	963	82.7607	17.2527	normal	57.5653	-2.51954
	964	75.8732	7.41858	normal	49.5445	-2.63287
	965	52.6858	0	normal	29.6296	-2.30562
	967	100	1.44178	normal	62.4873	-3.81535
	968	61.7042	0.114576	normal	38.0159	-2.36883
	969	100	3.5394	normal	80.2256	-4.79288
	970	28.1502	2.48736	potentially oversized	18.2799	-0.987033
	974	94.6232	0	normal	57.943	-3.66801
	975	63.5973	7.36746	normal	41.9704	-2.16269
	976	77.3273	7.28143	normal	50.3866	-2.69407
	977	100	62.1541	potentially undersized	89.5867	-1.71454
	978	100	12.6656	normal	99.2142	-5.40929
	979	78.8662	4.95381	normal	50.4384	-2.84278
	980	72.5856	2.40559	normal	45.5933	-2.69923
	982	70.0331	11.1983	normal	47.4043	-2.26288
	983	44.04	3.69848	potentially oversized	28.524	-1.5516
	985	69.2202	2.29917	normal	43.4814	-2.57389
	986	76.6756	8.85846	normal	50.5921	-2.60835
	987	96.1115	18.5504	normal	66.2803	-2.98312
	988	92.4203	4.70812	normal	58.6848	-3.37354
	989	40.4042	8.00373	potentially oversized	27.9425	-1.24617
	990	55.7177	16.883	normal	40.7813	-1.49364
	991	87.0914	5.74733	normal	55.8052	-3.12862
	992	67.1596	3.94341	normal	42.8457	-2.43139
	995	84.96	3.2574	normal	53.5359	-3.14241
	996	100	9.40115	normal	81.563	-4.51011
	999	88.0551	10.3318	normal	58.1615	-2.98936
	1003	91.6294	11.0229	normal	60.6269	-3.10025
	1005	89.0816	0	normal	52.5539	-3.65277
	1006	88.2446	13.6806	normal	59.5661	-2.86784
	1008	83.7566	16.0312	normal	57.7084	-2.60482
	1010	84.9231	3.12386	normal	53.4619	-3.14612
	1011	37.4374	5.79173	potentially oversized	25.266	-1.21714
	1012	87.7527	24.2943	normal	63.3456	-2.44071
	1013	71.6031	2.15028	normal	44.8905	-2.67126
	1014	96.112	2.15442	normal	59.9744	-3.61375
	1016	97.429	4.10388	normal	61.5347	-3.58943
	1018	82.5346	0	normal	49.8144	-3.27202
	1019	62.5341	13.9756	normal	43.8578	-1.86764
	1021	83.5725	0.767946	normal	51.7246	-3.18479
	1022	100	11.6105	normal	67.7451	-3.50842
	1023	100	16.961	normal	102.8	-5.36491

## Sheet: Table3
Table 3	List of all tested and evaluated models. The models selected for further use in this study are Heating Curve Model 1, COP Model 3, and Utilization Model 1.
	Model	Variable	Coefficient	Std. Error	z	P >|z|	[0.025, 0.975]
	Heating Curve Model 1	a0	-0.27	0.01	-26.239	0	[-0.290, -0.250]
		a1	38.244	0.241	158.915	0	[37.772, 38.715]
	Heating Curve Model 2	a0	-0.316	0.011	-28.04	0	[-0.338, -0.294]
		a1	0.003	0.001	5.262	0	[0.002, 0.005]
	COP Model 1	b0	-0.099	0.002	-57.015	0	[-0.103, -0.096]
		b1	6.831	0.052	131.476	0	[6.729, 6.933]
	COP Model 2	b0	-0.099	0.002	-43.534	0	[-0.104, -0.095]
		b1	-19.097
		b2	25.734
		b3	27.056
	COP Model 3	b0	0.098	0.002	47.833	0	[0.094, 0.102]
		b1	-0.104	0.003	-37.432	0	[-0.109, -0.098]
		b2	6.965	0.099	70.354	0	[6.771, 7.159]
	COP Model 4	b0	0.098	0.002	48.771	0	[0.094, 0.102]
		b1	-0.102	0.003	-40.543	0	[-0.107, -0.098]
		b2	-426.029
		b3	432.762
		b4	434.137
	COP Model 5	b0	0.099	0	266.505	0
		b1	-0.088	0.001	-156.536	0
		b2	-684.681
		b3	691.141
		b4	692.234
	COP Model 6	b0	-0.123	0.016	-7.523	0	[-0.155, -0.091]
		b1	0	0.017	0.017	0.986	[-0.032, 0.033]
		b2	7.281	0.07	103.637	0	[7.143, 7.419]
	Utilization Model 1	c0	-2.739	0.041	-66.214	0	[-2.820, -2.658]
		c1	50.865	0.62	82.025	0	[49.650, 52.081]

## Sheet: SupplementaryFigure1
Supplementary Figure 1	Additional performance indicators of the individual ASHPs studied. A single vertical bar represents a histogram of median values calculated for individual ASHPs within specific temperature ranges and different operating modes. The y-axes are shared within each row. (a) Energy input (in kWh) in SH mode. (b) Energy input (in kWh) in DHW mode. (c) Operating hours of the compressor. (d) Number of com…
Supplementary Figure 1a	Heat Pump Type	Average Outdoor Temperature Range [°C]	Median Energy Input: Space Heating [kWh] - Value Range	Absolute Count of Heat Pumps	Share of Heat Pumps [%]
	Air-Source	(-inf,-6]	Inactive	2	0.9
	Air-Source	(-inf,-6]	<10	12	5.2
	Air-Source	(-inf,-6]	10-20	10	4.3
	Air-Source	(-inf,-6]	20-40	67	28.9
	Air-Source	(-inf,-6]	40-60	55	23.7
	Air-Source	(-inf,-6]	60-80	38	16.4
	Air-Source	(-inf,-6]	>80	48	20.7
	Air-Source	(-6,-3]	Inactive	10	1.9
	Air-Source	(-6,-3]	<10	19	3.7
	Air-Source	(-6,-3]	10-20	68	13.2
	Air-Source	(-6,-3]	20-40	183	35.6
	Air-Source	(-6,-3]	40-60	121	23.5
	Air-Source	(-6,-3]	60-80	54	10.5
	Air-Source	(-6,-3]	>80	59	11.5
	Air-Source	(-3,0]	Inactive	11	1.4
	Air-Source	(-3,0]	<10	52	6.7
	Air-Source	(-3,0]	10-20	124	16.1
	Air-Source	(-3,0]	20-40	328	42.5
	Air-Source	(-3,0]	40-60	135	17.5
	Air-Source	(-3,0]	60-80	70	9.1
	Air-Source	(-3,0]	>80	51	6.6
	Air-Source	(0,3]	Inactive	10	1.2
	Air-Source	(0,3]	<10	81	9.5
	Air-Source	(0,3]	10-20	240	28.2
	Air-Source	(0,3]	20-40	336	39.5
	Air-Source	(0,3]	40-60	122	14.4
	Air-Source	(0,3]	60-80	38	4.5
	Air-Source	(0,3]	>80	23	2.7
	Air-Source	(3,6]	Inactive	4	0.5
	Air-Source	(3,6]	<10	190	22.1
	Air-Source	(3,6]	10-20	296	34.5
	Air-Source	(3,6]	20-40	263	30.6
	Air-Source	(3,6]	40-60	79	9.2
	Air-Source	(3,6]	60-80	15	1.7
	Air-Source	(3,6]	>80	12	1.4
	Air-Source	(6,9]	Inactive	8	0.9
	Air-Source	(6,9]	<10	375	43.1
	Air-Source	(6,9]	10-20	280	32.1
	Air-Source	(6,9]	20-40	175	20.1
	Air-Source	(6,9]	40-60	24	2.8
	Air-Source	(6,9]	60-80	3	0.3
	Air-Source	(6,9]	>80	6	0.7
	Air-Source	(9,12]	Inactive	16	1.8
	Air-Source	(9,12]	<10	574	65.9
	Air-Source	(9,12]	10-20	199	22.8
	Air-Source	(9,12]	20-40	69	7.9
	Air-Source	(9,12]	40-60	8	0.9
	Air-Source	(9,12]	60-80	0	0
	Air-Source	(9,12]	>80	5	0.6
	Air-Source	(12,15]	Inactive	50	6
	Air-Source	(12,15]	<10	666	79.8
	Air-Source	(12,15]	10-20	106	12.7
	Air-Source	(12,15]	20-40	12	1.4
	Air-Source	(12,15]	40-60	0	0
	Air-Source	(12,15]	60-80	0	0
	Air-Source	(12,15]	>80	1	0.1
Supplementary Figure 1b	Heat Pump Type	Average Outdoor Temperature Range [°C]	Median Energy Input: Domestic Hot Water [kWh] - Value Range	Absolute Count of Heat Pumps	Share of Heat Pumps [%]
	Air-Source	(-inf,-6]	Inactive	45	19.4
	Air-Source	(-inf,-6]	<2	19	8.2
	Air-Source	(-inf,-6]	2-4	36	15.5
	Air-Source	(-inf,-6]	4-6	43	18.5
	Air-Source	(-inf,-6]	6-8	32	13.8
	Air-Source	(-inf,-6]	>8	57	24.6
	Air-Source	(-6,-3]	Inactive	118	23
	Air-Source	(-6,-3]	<2	56	10.9
	Air-Source	(-6,-3]	2-4	101	19.6
	Air-Source	(-6,-3]	4-6	80	15.6
	Air-Source	(-6,-3]	6-8	52	10.1
	Air-Source	(-6,-3]	>8	107	20.8
	Air-Source	(-3,0]	Inactive	176	22.8
	Air-Source	(-3,0]	<2	107	13.9
	Air-Source	(-3,0]	2-4	155	20.1
	Air-Source	(-3,0]	4-6	136	17.6
	Air-Source	(-3,0]	6-8	80	10.4
	Air-Source	(-3,0]	>8	117	15.2
	Air-Source	(0,3]	Inactive	184	21.6
	Air-Source	(0,3]	<2	141	16.6
	Air-Source	(0,3]	2-4	191	22.5
	Air-Source	(0,3]	4-6	140	16.5
	Air-Source	(0,3]	6-8	87	10.2
	Air-Source	(0,3]	>8	107	12.6
	Air-Source	(3,6]	Inactive	178	20.7
	Air-Source	(3,6]	<2	156	18.2
	Air-Source	(3,6]	2-4	220	25.6
	Air-Source	(3,6]	4-6	148	17.2
	Air-Source	(3,6]	6-8	74	8.6
	Air-Source	(3,6]	>8	83	9.7
	Air-Source	(6,9]	Inactive	172	19.7
	Air-Source	(6,9]	<2	205	23.5
	Air-Source	(6,9]	2-4	242	27.8
	Air-Source	(6,9]	4-6	131	15
	Air-Source	(6,9]	6-8	59	6.8
	Air-Source	(6,9]	>8	62	7.1
	Air-Source	(9,12]	Inactive	170	19.5
	Air-Source	(9,12]	<2	244	28
	Air-Source	(9,12]	2-4	236	27.1
	Air-Source	(9,12]	4-6	129	14.8
	Air-Source	(9,12]	6-8	42	4.8
	Air-Source	(9,12]	>8	50	5.7
	Air-Source	(12,15]	Inactive	172	20.6
	Air-Source	(12,15]	<2	255	30.5
	Air-Source	(12,15]	2-4	220	26.3
	Air-Source	(12,15]	4-6	105	12.6
	Air-Source	(12,15]	6-8	39	4.7
	Air-Source	(12,15]	>8	44	5.3
Supplementary Figure 1c	Heat Pump Type	Average Outdoor Temperature Range [°C]	Compressor: Median Operating Hours [h] - Value Range	Absolute Count of Heat Pumps	Share of Heat Pumps [%]
	Air-Source	(-inf,-6]	<4	5	2.2
	Air-Source	(-inf,-6]	4-8	5	2.2
	Air-Source	(-inf,-6]	8-12	4	1.7
	Air-Source	(-inf,-6]	12-16	11	4.8
	Air-Source	(-inf,-6]	16-20	37	16
	Air-Source	(-inf,-6]	20-22	44	19
	Air-Source	(-inf,-6]	>22	125	54.1
	Air-Source	(-6,-3]	<4	6	1.2
	Air-Source	(-6,-3]	4-8	11	2.2
	Air-Source	(-6,-3]	8-12	14	2.8
	Air-Source	(-6,-3]	12-16	46	9.1
	Air-Source	(-6,-3]	16-20	80	15.9
	Air-Source	(-6,-3]	20-22	77	15.3
	Air-Source	(-6,-3]	>22	270	53.6
	Air-Source	(-3,0]	<4	10	1.3
	Air-Source	(-3,0]	4-8	9	1.2
	Air-Source	(-3,0]	8-12	29	3.9
	Air-Source	(-3,0]	12-16	70	9.3
	Air-Source	(-3,0]	16-20	108	14.4
	Air-Source	(-3,0]	20-22	136	18.1
	Air-Source	(-3,0]	>22	389	51.8
	Air-Source	(0,3]	<4	13	1.6
	Air-Source	(0,3]	4-8	19	2.3
	Air-Source	(0,3]	8-12	61	7.3
	Air-Source	(0,3]	12-16	100	12
	Air-Source	(0,3]	16-20	190	22.8
	Air-Source	(0,3]	20-22	131	15.7
	Air-Source	(0,3]	>22	319	38.3
	Air-Source	(3,6]	<4	19	2.2
	Air-Source	(3,6]	4-8	37	4.4
	Air-Source	(3,6]	8-12	107	12.6
	Air-Source	(3,6]	12-16	177	20.9
	Air-Source	(3,6]	16-20	248	29.2
	Air-Source	(3,6]	20-22	117	13.8
	Air-Source	(3,6]	>22	143	16.9
	Air-Source	(6,9]	<4	30	3.5
	Air-Source	(6,9]	4-8	97	11.3
	Air-Source	(6,9]	8-12	194	22.6
	Air-Source	(6,9]	12-16	260	30.3
	Air-Source	(6,9]	16-20	173	20.2
	Air-Source	(6,9]	20-22	55	6.4
	Air-Source	(6,9]	>22	49	5.7
	Air-Source	(9,12]	<4	75	8.8
	Air-Source	(9,12]	4-8	226	26.5
	Air-Source	(9,12]	8-12	286	33.5
	Air-Source	(9,12]	12-16	178	20.9
	Air-Source	(9,12]	16-20	59	6.9
	Air-Source	(9,12]	20-22	14	1.6
	Air-Source	(9,12]	>22	15	1.8
	Air-Source	(12,15]	<4	202	25
	Air-Source	(12,15]	4-8	358	44.4
	Air-Source	(12,15]	8-12	182	22.6
	Air-Source	(12,15]	12-16	48	5.9
	Air-Source	(12,15]	16-20	13	1.6
	Air-Source	(12,15]	20-22	2	0.2
	Air-Source	(12,15]	>22	2	0.2
Supplementary Figure 1d	Heat Pump Type	Average Outdoor Temperature Range [°C]	Compressor: Median Number of Starts - Value Range	Absolute Count of Heat Pumps	Share of Heat Pumps [%]
	Air-Source	(-inf,-6]	Constantly On	47	20.2
	Air-Source	(-inf,-6]	<3	135	57.9
	Air-Source	(-inf,-6]	3-6	29	12.4
	Air-Source	(-inf,-6]	6-9	11	4.7
	Air-Source	(-inf,-6]	9-12	6	2.6
	Air-Source	(-inf,-6]	>12	5	2.1
	Air-Source	(-6,-3]	Constantly On	146	28.3
	Air-Source	(-6,-3]	<3	239	46.3
	Air-Source	(-6,-3]	3-6	74	14.3
	Air-Source	(-6,-3]	6-9	27	5.2
	Air-Source	(-6,-3]	9-12	13	2.5
	Air-Source	(-6,-3]	>12	17	3.3
	Air-Source	(-3,0]	Constantly On	223	28.9
	Air-Source	(-3,0]	<3	354	45.9
	Air-Source	(-3,0]	3-6	114	14.8
	Air-Source	(-3,0]	6-9	39	5.1
	Air-Source	(-3,0]	9-12	19	2.5
	Air-Source	(-3,0]	>12	23	3
	Air-Source	(0,3]	Constantly On	160	18.8
	Air-Source	(0,3]	<3	405	47.6
	Air-Source	(0,3]	3-6	171	20.1
	Air-Source	(0,3]	6-9	49	5.8
	Air-Source	(0,3]	9-12	28	3.3
	Air-Source	(0,3]	>12	38	4.5
	Air-Source	(3,6]	Constantly On	66	7.7
	Air-Source	(3,6]	<3	376	43.7
	Air-Source	(3,6]	3-6	251	29.2
	Air-Source	(3,6]	6-9	86	10
	Air-Source	(3,6]	9-12	45	5.2
	Air-Source	(3,6]	>12	36	4.2
	Air-Source	(6,9]	Constantly On	37	4.2
	Air-Source	(6,9]	<3	289	33.1
	Air-Source	(6,9]	3-6	304	34.9
	Air-Source	(6,9]	6-9	143	16.4
	Air-Source	(6,9]	9-12	54	6.2
	Air-Source	(6,9]	>12	45	5.2
	Air-Source	(9,12]	Constantly On	26	3
	Air-Source	(9,12]	<3	243	27.9
	Air-Source	(9,12]	3-6	331	38
	Air-Source	(9,12]	6-9	180	20.6
	Air-Source	(9,12]	9-12	56	6.4
	Air-Source	(9,12]	>12	36	4.1
	Air-Source	(12,15]	Constantly On	33	3.9
	Air-Source	(12,15]	<3	276	33
	Air-Source	(12,15]	3-6	316	37.8
	Air-Source	(12,15]	6-9	152	18.2
	Air-Source	(12,15]	9-12	39	4.7
	Air-Source	(12,15]	>12	20	2.4
Supplementary Figure 1e	Heat Pump Type	Average Outdoor Temperature Range [°C]	Compressor: Median Utilization by Average Modulation Speed [%] - Value Range	Absolute Count of Heat Pumps	Share of Heat Pumps [%]
	Air-Source	(-inf,-6]	0-20	9	4.2
	Air-Source	(-inf,-6]	20-40	9	4.2
	Air-Source	(-inf,-6]	40-60	44	20.4
	Air-Source	(-inf,-6]	60-80	117	54.2
	Air-Source	(-inf,-6]	80-100	37	17.1
	Air-Source	(-6,-3]	0-20	27	6
	Air-Source	(-6,-3]	20-40	26	5.8
	Air-Source	(-6,-3]	40-60	131	29.2
	Air-Source	(-6,-3]	60-80	194	43.3
	Air-Source	(-6,-3]	80-100	70	15.6
	Air-Source	(-3,0]	0-20	39	5.9
	Air-Source	(-3,0]	20-40	80	12.1
	Air-Source	(-3,0]	40-60	251	38.1
	Air-Source	(-3,0]	60-80	236	35.8
	Air-Source	(-3,0]	80-100	53	8
	Air-Source	(0,3]	0-20	43	6
	Air-Source	(0,3]	20-40	171	23.8
	Air-Source	(0,3]	40-60	359	49.9
	Air-Source	(0,3]	60-80	122	17
	Air-Source	(0,3]	80-100	24	3.3
	Air-Source	(3,6]	0-20	57	7.9
	Air-Source	(3,6]	20-40	361	49.7
	Air-Source	(3,6]	40-60	248	34.2
	Air-Source	(3,6]	60-80	51	7
	Air-Source	(3,6]	80-100	9	1.2
	Air-Source	(6,9]	0-20	118	16
	Air-Source	(6,9]	20-40	505	68.5
	Air-Source	(6,9]	40-60	97	13.2
	Air-Source	(6,9]	60-80	10	1.4
	Air-Source	(6,9]	80-100	7	0.9
	Air-Source	(9,12]	0-20	301	41
	Air-Source	(9,12]	20-40	400	54.4
	Air-Source	(9,12]	40-60	29	3.9
	Air-Source	(9,12]	60-80	3	0.4
	Air-Source	(9,12]	80-100	2	0.3
	Air-Source	(12,15]	0-20	550	78.3
	Air-Source	(12,15]	20-40	144	20.5
	Air-Source	(12,15]	40-60	8	1.1
	Air-Source	(12,15]	60-80	0	0
	Air-Source	(12,15]	80-100	0	0
Supplementary Figure 1f	Heat Pump Type	Average Outdoor Temperature Range [°C]	E-Heater: Median Share of Energy Input for Space Heating [%] - Value Range	Absolute Count of Heat Pumps	Share of Heat Pumps [%]
	Air-Source	(-inf,-6]	Inactive	112	48.5
	Air-Source	(-inf,-6]	<20	41	17.7
	Air-Source	(-inf,-6]	20-40	43	18.6
	Air-Source	(-inf,-6]	40-60	25	10.8
	Air-Source	(-inf,-6]	60-80	8	3.5
	Air-Source	(-inf,-6]	80-100	2	0.9
	Air-Source	(-6,-3]	Inactive	318	63.1
	Air-Source	(-6,-3]	<20	104	20.6
	Air-Source	(-6,-3]	20-40	50	9.9
	Air-Source	(-6,-3]	40-60	22	4.4
	Air-Source	(-6,-3]	60-80	6	1.2
	Air-Source	(-6,-3]	80-100	4	0.8
	Air-Source	(-3,0]	Inactive	612	80
	Air-Source	(-3,0]	<20	82	10.7
	Air-Source	(-3,0]	20-40	33	4.3
	Air-Source	(-3,0]	40-60	21	2.7
	Air-Source	(-3,0]	60-80	8	1
	Air-Source	(-3,0]	80-100	9	1.2
	Air-Source	(0,3]	Inactive	767	90.3
	Air-Source	(0,3]	<20	40	4.7
	Air-Source	(0,3]	20-40	15	1.8
	Air-Source	(0,3]	40-60	14	1.6
	Air-Source	(0,3]	60-80	5	0.6
	Air-Source	(0,3]	80-100	8	0.9
	Air-Source	(3,6]	Inactive	813	94.8
	Air-Source	(3,6]	<20	24	2.8
	Air-Source	(3,6]	20-40	7	0.8
	Air-Source	(3,6]	40-60	6	0.7
	Air-Source	(3,6]	60-80	1	0.1
	Air-Source	(3,6]	80-100	7	0.8
	Air-Source	(6,9]	Inactive	850	97.6
	Air-Source	(6,9]	<20	8	0.9
	Air-Source	(6,9]	20-40	3	0.3
	Air-Source	(6,9]	40-60	5	0.6
	Air-Source	(6,9]	60-80	0	0
	Air-Source	(6,9]	80-100	5	0.6
	Air-Source	(9,12]	Inactive	856	98.3
	Air-Source	(9,12]	<20	6	0.7
	Air-Source	(9,12]	20-40	3	0.3
	Air-Source	(9,12]	40-60	3	0.3
	Air-Source	(9,12]	60-80	0	0
	Air-Source	(9,12]	80-100	3	0.3
	Air-Source	(12,15]	Inactive	824	99
	Air-Source	(12,15]	<20	4	0.5
	Air-Source	(12,15]	20-40	0	0
	Air-Source	(12,15]	40-60	0	0
	Air-Source	(12,15]	60-80	1	0.1
	Air-Source	(12,15]	80-100	3	0.4

[truncated: 12 more sheets: SupplementaryFigure2, SupplementaryTable1, SupplementaryTable2, SupplementaryTable3, SupplementaryTable4, SupplementaryFigure3, Extended1 - HP Overview, Extended2 - Model Scores, Extended3 - Model Parameters, Extended4 - HP Data, Extended5 - SCOP Evaluation, Extended6 - HC Reduced]
